# Supplementary material for: Landscape of pathogenic mutations in premature ovarian insufficiency
Source: Nat Med. 2023 Feb 2;29(2):483–92. doi: 10.1038/s41591-022-02194-3 (PMC9941050; doi:10.1038/s41591-022-02194-3)
Supplement: Supplementary file 2 — Supplementary Table 1: Clinical characteristics of 1,030 recruited patients with POI. Supplementary Table 2: List of 95 known POI-causative genes. Supplementary Table 3: Criteria used in this study for classifying pathogenic variants based on ACMG standards and guidelines. Supplementary Table 4: Clinical presentations related to 15 genes identified as having pathogenic or likely pathogenic variants in at least five cases. Supplementary Table 5: Summary sequencing statistics for the POI and control cohorts. Supplementary Table 6: List of 703 genes related to ovarian function. Supplementary Table 7: Summary coverage statistics of coding region of 703 genes for the POI cohort and the control cohort. Supplementary Table 8: Gene function of the 20 novel POI-associated genes and the presumed fucntion of identified LoF variants. Supplementary Table 9: Information of pathogenic or likely pathogenic variants in 242 cases with POI. Supplementary Table 10: Classification of 36 gene sets analyzed in the present study. Supplementary Table 11: Sequence for primers used in the present study. Supplementary Table 12: Cell lines, antibodies and commercial reagents used in the present study. [file 41591_2022_2194_MOESM2_ESM.xlsx]

## Sheet: Supplementary Table 1
Supplementary Table 1. Clinical characteristics of 1,030 recruited POI cases.
Characteristic	Value or Number (%)a
Age, years	29.7±11.75
Body mass index, kg/m2	22.37±3.70
FSH (IU/L)	70.18±30.68
LH (IU/L)	33.57±16.69
E2 (pg/mL)	11.8 (5.0-27.3)
Fertility history
Nulliparity	794 (77.1)
Previous conception	205 (19.9)
Unknown	31 (3.0)
Amenorrhea type
Primary amenorrheab	120 (11.7)
Secondary amenorrheac	910 (88.3)
Age at menarche, years	14.19±1.68
Age at irregularity, years	22.19±6.10
Age at amenorrhea, years	23.89±5.39
Family history
Yes	72 (7.0)
a Data are expressed as the mean ± standard deviation, median (interquartile range), or number of observations (percentage).
b Defined as absence of menarche before age 16 years.
c Defined as at least once spontaneous menstrual cycle.
Abbreviations: FSH, follicle stimulation hormone; LH, luteinizing hormone; E2, estrogen

## Sheet: Supplementary Table 2
Supplementary Table 2. List of 95 known POI causative genes
Gene	Phenotype	Reference
AARS2	Leukodystrophy and POI	PMID: 24808023
ACAD9	Cardiac hypertrophy and mitochondrial respiratory chain complex I deficiency and POI	PMID: 26669660
AIRE	Autoimmune polyendocrinopathy-candidiasis-ectodermal dystrophy and POI	PMID: 9398840; 23000069
ALOX12B	Ichthyosis and POI	PMID: 32253496
AMH	Persistent Mullerian duct syndrome and POI	PMID: 25750103
AMHR2	Persistent Mullerian duct syndrome and POI	PMID: 12574214; 27430550
ANKRD31a	POI	PMID: 34247419
ATG7	POI	PMID: 30224786
ATG9A	POI	PMID: 30224786
ATM	Ataxia telengiectasia and POI	PMID: 7792600; 6050359
BLM	Bloom syndrome and POI	PMID: 24602044; 29056561; 28232778
BMP15	POI	PMID: 15136966
BMPR1A	POI	PMID: 31769494
BMPR1B	Acromesomelic dysplasia / brachydactylie and POI	PMID: 15805157; 31769494
BNC1	POI	PMID: 30010909
BRCA2	Fanconi anemia and POI	PMID: 30207912; 30865812; 30865813; 32482800
BUB1B	POI	PMID: 32716490
C14orf39	POI	PMID: 33508233
CLPP	Perrault syndrome and POI	PMID: 23541340
COX10	Mitochondrial complex IV deficiency and POI	PMID: 24100867
CYP17A1	Congenital adrenal hyperplasia due to 17-ahydroxylase deficiency and POI	PMID: 8855840; 34724156
CYP19A1	Aromatase deficiency and POI	PMID: 8200927
DIAPH2	POI	PMID: 9497258
DMC1	POI	PMID: 29331980
EIF2B2	Ovarioleukodystrophy and POI	PMID: 12707859; 21484434
EIF2B4	Ovarioleukodystrophy and POI	PMID: 12707859
EIF2B5	Ovarioleukodystrophy and POI	PMID: 12707859; 21484434; 33245593
EIF4ENIF1	POI	PMID: 23902945; 31810472
ERCC6	POI	PMID: 26218421
ESR2	POI	PMID: 30113650
EXO1a	POI	PMID: 32772095
FANCA	Fanconi anemia and POI	PMID: 24438373; 22294495; 24045675; 31535215
FANCC	Fanconi anemia and POI	PMID: 24438373
FANCG	Fanconi anemia and POI	PMID: 24438373; 32529760
FANCLa	Fanconi anemia and POI	PMID: 32048394
FANCM	POI	PMID: 29231814
FIGLA	POI	PMID: 18499083; 29914564
FMR1	Fragile X syndrome and POI	PMID: 9647544
FOXE1	Bamforth-Lazarus syndrome and POI	PMID: 16481406; 22177572
FOXL2	Blepharophimosis ptosis, and epicanthus inversus syndrome and POI	PMID: 11175783;15459170; 21862621
FSHR	Ovarian resistance syndrome and POI	PMID: 7553856; 26911863; 30691934
GALT	Galactosemia and POI	PMID: 10573007; 17486650
GDF9	POI	PMID: 33797006
GNAS	Pseudohypoparathyroidism and POI	PMID: 1944469; 20979189
HARS2	Perrault syndrome and POI	PMID: 21464306; 26970254
HAX1	Kostmann disease and POI	PMID: 28681255; 23050867
HFM1	POI	PMID: 24597873; 31279343
HSD17B4	Perrault syndrome and POI	PMID: 20673864; 28830375
HSF2BP	POI	PMID: 32845237
KHDRBS1	POI	PMID: 28938739; 29808484
LARS2	Perrault syndrome and POI	PMID: 23541342
LHCGR	Luteinizing hormone resistance and POI	PMID: 8559204; 30016538
LMNA	Dilated cardiomyopathy and POI	PMID: 19283854
LRPPRC	Leigh Syndrome and POI	PMID: 28284481
MCM8	POI	PMID: 25437880; 27573988; 27802094; 28863940; 32048466; 32652893
MCM9	POI	PMID: 25480036; 26771056; 27802094; 32145932
MEIOB	POI	PMID: 31000419
MRPS22	Mitochondrial oxidative phosphorylation deficiency and POI	PMID: 29566152
MSH4	POI	PMID: 28541421
MSH5	POI	PMID: 28175301
NANOS3	POI	PMID: 24091668; 25054146
NBN	Nijmegen breakage syndrome and POI	PMID: 20444919; 29706645
NOBOX	POI	PMID: 17701902; 21837770; 25514101; 27603904; 27836978
NOG	Proximal symphalangism and POI	PMID: 15066478; 22088931
NOTCH2	POI	PMID: 30304577; 32312275
NR5A1	Disorders of sexual development and POI	PMID: 19246354; 23153500; 24073220; 25099250; 31787151
NSMCE2	Seckel syndrome and POI	PMID: 25105364
NUP107	POI	PMID: 26485283
PGRMC1	POI	PMID: 18782852
PMM2	Congenital disorder of glycosylation and POI	PMID: 9140401; 25497157; 31902100
POF1B	POI	PMID: 16773570; 25676666
POLG	Progressive external ophtalmoplegia and POI	PMID: 16595552, 29992832, 33538981
POLR2C	POI	PMID: 29367954
POLR3H	POI	PMID: 30830215
POR	Antley-Bixler Syndrome and POI	PMID: 14758361; 19837910; 32242900
PRDM9a	POI	PMID: 34247419
PSMC3IP	POI	PMID: 21963259; 29240891
RAD51a	Fanconi anemia and POI	PMID: 32772095
RCBTB1	Retinal dystrophy and POI	PMID: 27486781
RECQL4	Rothmund-Thomson syndrome and POI	PMID: 1122657; 1430398; 35086131
SALL4	Duane-radial ray syndrome/Holt–Oram syndrome and POI	PMID: 30603774
SGO2	Perrault syndrome and POI	PMID: 27629923
SOHLH1	POI	PMID: 25774885; 27603904
SPATA22a	POI	PMID: 35285020
SPIDR	POI	PMID: 27967308
STAG3	POI	PMID: 24597867; 26059840; 28393351; 31803224; 32634216
STAR	Lipoid adrenal hyperplasia and POI	PMID: 9141542
SYCE1	POI	PMID: 25062452
SYCP2L	POI	PMID: 32303603
TP63	Limb-mammary syndrome and POI	PMID: 30924587; 32067224; 33452256
TWNK	Perrault syndrome and POI	PMID: 25355836; 31455392; 31852434
WDR62	POI	PMID: 30102701
WRN	Werner syndrome and POI	PMID: 20075015; 23849162
WT1	Disorders of sexual development and POI	PMID: 26358501; 34845858
XRCC2	Fanconi anemia and POI	PMID: 30042186; 30489636
a refers to genes firstly found to be associated with POI by detecting variants in patients from this cohort.

## Sheet: Supplementary Table 3
Supplementary Table 3. Criteria used in this study for classifying pathogenic variants based on ACMG standards and guidelines.
Evidenve of pathogenicity	Criteria
Very Strong - PVS1	LoF variants (nonsense, frameshift, start-loss, canonical ±1 or 2 splice-site) except that located in the last 5% amino acids of the full-length protein
Strong - PS1	Same amino acid change as a variant that had been reported to be P/LP in ClinVar or published studies.
Strong - PS3	In vitro or in vivo functional experiments supported a damaging effect on the gene or gene product, either from published studies or this study
Strong - PS4	Reach statistical significance with a P value < 0.05 by one-sided Fisher's Exact tests after bonferroni correction between 1,030 POI cases and 5,000 in-house controls, and with Odds Ratio > 5
Moderate - PM1	Missense located in a mutational hot spot and/or critical and well-established functional domain without benign variations
Moderate - PM2	Absence or extremely low frequency (minor allele frequency < 0.0005) in all public control databases (global population and East Asian population from the GnomAD, 1000 genomes, ExAc) and in-house controls (HUABIAO project)
Moderate - PM3	Confirmed to be in trans with a P/LP variant by parents validation or phasing approaches, such as TA-clone or 10X genomics
Moderate - PM4	In-frame deletions/insertions or stop-loss variants in a nonrepeat region
Moderate - PM5	Novel missense change at an amino acid residue where a different missense change has been seen reported to be P/LP or verified to impair gene function
Supporting - PP2	Missense with PM2 and PP3 and without PM1 and in a gene that has a missense Z score from gnomAD > 1.96
Supporting - PP3	Missense with a REVEL score > 0.75 or predicted as damaging by at least three algorithms of SIFT, PolyPhen2, MutationTaster, PROVEAN, M-CAP, and CADD

## Sheet: Supplementary Table 4
Supplementary Table 4. Clinical presentations related to 15 genes identified as having pathogenic or likely pathogenic variants in at least 5 cases.
Gene	Reported clinical presentations			Clinical presentations in this study
	Related to POI	Other manifestations		PAa	SAb
AARS2	PA, SA	Leukodystrophy		1	6
AIRE	PA, SA	Autoimmune polyendocrinopathy-candidiasis-ectodermal dystrophy		0	6
BLM	SA	Bloom syndrome		0	6
BRCA2	PA, SA	Fanconi anemia; Breast and/or ovarian cancer predisposition		2	3
EIF2B2	PA, SA	Leukoencephalopathy with vanishing white matter; Ovarioleukodystrophy		1	9
FSHR	PA, SA	Ovarian resistance syndrome		5	2
GALT	PA, SA	Galactosemia		2	8
HFM1	SA	No other reported phenotypes		2	7
MCM8	PA, SA	No other reported phenotypes		1	4
MCM9	PA, SA	No other reported phenotypes		1	10
MSH4	SA	No other reported phenotypes		1	4
NR5A1	PA, SA	Sex reversal; Adrenocortical insufficiency		2	9
POLG	SA	Progressive external opthalmoplegia; Parkinonism		2	5
RECQL4	PA, SA	Rothmund-Thomson syndrome		1	9
SPIDR	PA	No other reported phenotypes		0	6
a refers to the number of PA cases with P/LP variants in this gene
b refers to the number of SA cases with P/LP variants in this gene
Abbreviations: POI, premature ovarian insufficiency; PA, primary amenorrhea; SA, secondary amenorrhea.

## Sheet: Supplementary Table 5
Supplementary Table 5. Summary sequencing statistics for the POI and control cohorts
Category	Cases	Controls
Source	POI patients from Shandong University (N=1,030)	HUABIAO project a (N=5,000)
Capture reagent	iGeneTech: ALExome V1-CNV
Sequencing platform	Illumina: NovaSeq
Read length	150 bp
Mean of total reads per sample (Mb)	64.5	70.4
Mean coverage at each target base (×)	114	107.079
Median coverage at each target base (×) (lower - upper quatile)	109.9 (99.8 - 129.2)	107.0 (90.0 - 122.5)
% of all bases that map to target	0.982828	0.985509
% of targeted bases read at least 10×	0.967385	0.959922
% of targeted bases read at least 20×	0.929554	0.904572
% of targeted bases read at least 30×	0.864346	0.822053
There is no significant difference of sequencing metrics between the case and the control corhorts using a two-sided Wilcoxon rank sum test (P=0.7). 10×, 20×, 30× were comparable across the two corhorts.
a Hao, M., et al. The HuaBiao project: whole-exome sequencing of 5000 Han Chinese individuals. J Genet Genomics 48, 1032-1035, (2021).

## Sheet: Supplementary Table 6
Supplementary Table 6. List of 703 genes related to ovarian function
Gene	Function
CBFA2T2	Gonadogenesis
CBX1	Gonadogenesis
CBX2	Gonadogenesis
CBX3	Gonadogenesis
CBX5	Gonadogenesis
CDK5RAP2	Gonadogenesis
CITED2	Gonadogenesis
CNOT6	Gonadogenesis
CTDNEP1	Gonadogenesis
CXCL12	Gonadogenesis
DAZL	Gonadogenesis
DDB1	Gonadogenesis
DND1	Gonadogenesis
DNMT1	Gonadogenesis
EMX2	Gonadogenesis
FAAP20	Gonadogenesis
FANCA	Gonadogenesis
FANCB	Gonadogenesis
FANCC	Gonadogenesis
FANCE	Gonadogenesis
FANCF	Gonadogenesis
FANCG	Gonadogenesis
FANCI	Gonadogenesis
FANCL	Gonadogenesis
FANCM	Gonadogenesis
FGFR2	Gonadogenesis
HAX1	Gonadogenesis
KIT	Gonadogenesis
KITLG	Gonadogenesis
LARP7	Gonadogenesis
LDB1	Gonadogenesis
LGR4	Gonadogenesis
LHX1	Gonadogenesis
LHX9	Gonadogenesis
MAD2L2	Gonadogenesis
NANOG	Gonadogenesis
NANOS1	Gonadogenesis
NANOS3	Gonadogenesis
OSR1	Gonadogenesis
OTX2	Gonadogenesis
PIN1	Gonadogenesis
PRDM1	Gonadogenesis
PRDM14	Gonadogenesis
REST	Gonadogenesis
ROR2	Gonadogenesis
SALL4	Gonadogenesis
SIX4	Gonadogenesis
SMAD1	Gonadogenesis
SMAD5	Gonadogenesis
TIAL1	Gonadogenesis
USP1	Gonadogenesis
WDR48	Gonadogenesis
ZFX	Gonadogenesis
ZMYND11	Gonadogenesis
ZNF296	Gonadogenesis
AATF	Oogenesis
ACVR2B	Oogenesis
ANKRD31	Oogenesis
ASPM	Oogenesis
ATM	Oogenesis
ATR	Oogenesis
ATRX	Oogenesis
BLM	Oogenesis
BRCA1	Oogenesis
BRCA2	Oogenesis
BRIP1	Oogenesis
BUB1B	Oogenesis
C11orf80	Oogenesis
C14orf39	Oogenesis
C17orf53	Oogenesis
C1orf146	Oogenesis
CCNJ	Oogenesis
CDC7	Oogenesis
CDK2	Oogenesis
CDK4	Oogenesis
CHEK2	Oogenesis
CNTD1	Oogenesis
CPEB1	Oogenesis
CYP26B1	Oogenesis
DICER1	Oogenesis
DMC1	Oogenesis
DMRT1	Oogenesis
DMRTB1	Oogenesis
ERCC1	Oogenesis
ERCC4	Oogenesis
ERCC6	Oogenesis
ESPL1	Oogenesis
EXO1	Oogenesis
FANCD2	Oogenesis
FBXO18	Oogenesis
FGF2	Oogenesis
FGF9	Oogenesis
GNPAT	Oogenesis
GPR3	Oogenesis
GRIP1	Oogenesis
H2AX	Oogenesis
HELLS	Oogenesis
HFM1	Oogenesis
HIRA	Oogenesis
HORMAD1	Oogenesis
HORMAD2	Oogenesis
HSF1	Oogenesis
HSF2	Oogenesis
HSF2BP	Oogenesis
INTS13	Oogenesis
KASH5	Oogenesis
KIF18A	Oogenesis
KISS1R	Oogenesis
KL	Oogenesis
KMT2B	Oogenesis
LMNA	Oogenesis
MAJIN	Oogenesis
MCM8	Oogenesis
MCM9	Oogenesis
MCMDC2	Oogenesis
MCPH1	Oogenesis
MEI1	Oogenesis
MEI4	Oogenesis
MEIOB	Oogenesis
MEIOC	Oogenesis
MEIOSIN	Oogenesis
MIOS	Oogenesis
MLH1	Oogenesis
MLH3	Oogenesis
MORC2	Oogenesis
MRE11	Oogenesis
MSH4	Oogenesis
MSH5	Oogenesis
MSH6	Oogenesis
MSX1	Oogenesis
MSX2	Oogenesis
NANOS2	Oogenesis
NBN	Oogenesis
NOS3	Oogenesis
NR2C2	Oogenesis
NR6A1	Oogenesis
NUP107	Oogenesis
NUP133	Oogenesis
NUP155	Oogenesis
NUP37	Oogenesis
NUP43	Oogenesis
OAS1	Oogenesis
PALB2	Oogenesis
PATL2	Oogenesis
PCNA	Oogenesis
POF1B	Oogenesis
PRDM9	Oogenesis
PRR19	Oogenesis
PSMC3IP	Oogenesis
PTH2	Oogenesis
PUM1	Oogenesis
RAD21	Oogenesis
RAD21L1	Oogenesis
RAD50	Oogenesis
RAD51	Oogenesis
RAD51C	Oogenesis
RANBP9	Oogenesis
REC114	Oogenesis
REC8	Oogenesis
RECQL4	Oogenesis
RFWD3	Oogenesis
RNF212	Oogenesis
RPA2	Oogenesis
RSPO1	Oogenesis
SCAI	Oogenesis
SEBOX	Oogenesis
SEH1L	Oogenesis
SETDB2	Oogenesis
SGO2	Oogenesis
SHOC1	Oogenesis
SIRT1	Oogenesis
SKP1	Oogenesis
SLX4	Oogenesis
SMAD4	Oogenesis
SMC1B	Oogenesis
SPATA22	Oogenesis
SPATA24	Oogenesis
SPDYA	Oogenesis
SPIDR	Oogenesis
SPO11	Oogenesis
STAG3	Oogenesis
STRA8	Oogenesis
SUN1	Oogenesis
SWSAP1	Oogenesis
SYCE1	Oogenesis
SYCE3	Oogenesis
SYCP1	Oogenesis
SYCP2	Oogenesis
SYCP2L	Oogenesis
SYCP3	Oogenesis
TERB1	Oogenesis
TERB2	Oogenesis
TERC	Oogenesis
TERF1	Oogenesis
TET1	Oogenesis
TEX11	Oogenesis
TEX12	Oogenesis
TOP3B	Oogenesis
TRIM37	Oogenesis
TRIP13	Oogenesis
UBB	Oogenesis
UBR2	Oogenesis
USP9X	Oogenesis
WDR62	Oogenesis
WNT5A	Oogenesis
WRN	Oogenesis
XRCC2	Oogenesis
YTHDC2	Oogenesis
ZC3HC1	Oogenesis
ZGLP1	Oogenesis
ZSWIM7	Oogenesis
ACVR2A	Folliculogenesis
ADAMTS1	Folliculogenesis
ADRM1	Folliculogenesis
AFF2	Folliculogenesis
AGT	Folliculogenesis
AGTPBP1	Folliculogenesis
AHR	Folliculogenesis
AKT1	Folliculogenesis
AKT2	Folliculogenesis
ALOX12	Folliculogenesis
ALOX12B	Folliculogenesis
AMBP	Folliculogenesis
AMH	Folliculogenesis
AMHR2	Folliculogenesis
APC	Folliculogenesis
AQP4	Folliculogenesis
AR	Folliculogenesis
AREG	Folliculogenesis
ARID5B	Folliculogenesis
ARNT	Folliculogenesis
ASAH1	Folliculogenesis
ATG7	Folliculogenesis
ATG9A	Folliculogenesis
BAX	Folliculogenesis
BCL2	Folliculogenesis
BCL2L1	Folliculogenesis
BDNF	Folliculogenesis
BECN1	Folliculogenesis
BMP15	Folliculogenesis
BMP2	Folliculogenesis
BMP4	Folliculogenesis
BMP6	Folliculogenesis
BMP7	Folliculogenesis
BMP8B	Folliculogenesis
BMPR1A	Folliculogenesis
BMPR1B	Folliculogenesis
BMPR2	Folliculogenesis
BNC1	Folliculogenesis
BRAF	Folliculogenesis
C1GALT1	Folliculogenesis
CASP2	Folliculogenesis
CASP3	Folliculogenesis
CAV1	Folliculogenesis
CCN2	Folliculogenesis
CCND2	Folliculogenesis
CCS	Folliculogenesis
CDK6	Folliculogenesis
CDKN1A	Folliculogenesis
CDKN1B	Folliculogenesis
CDKN1C	Folliculogenesis
CEBPB	Folliculogenesis
CHST3	Folliculogenesis
CSF1	Folliculogenesis
CSF2	Folliculogenesis
CTNNB1	Folliculogenesis
CXCR4	Folliculogenesis
CYP11A1	Folliculogenesis
CYP11B1	Folliculogenesis
CYP17A1	Folliculogenesis
CYP19A1	Folliculogenesis
CYP27B1	Folliculogenesis
CYP51A1	Folliculogenesis
CYP7B1	Folliculogenesis
DAZAP1	Folliculogenesis
DDX20	Folliculogenesis
DDX4	Folliculogenesis
DHCR24	Folliculogenesis
DHH	Folliculogenesis
DLX5	Folliculogenesis
DLX6	Folliculogenesis
DMRTA1	Folliculogenesis
E2F1	Folliculogenesis
EEF2K	Folliculogenesis
EGF	Folliculogenesis
EGR1	Folliculogenesis
EIF2B2	Folliculogenesis
EIF2B4	Folliculogenesis
EIF2B5	Folliculogenesis
EIF4ENIF1	Folliculogenesis
ELAVL2	Folliculogenesis
EMX1	Folliculogenesis
ERCC2	Folliculogenesis
ESR1	Folliculogenesis
ESR2	Folliculogenesis
ETV5	Folliculogenesis
EZHIP	Folliculogenesis
FABP6	Folliculogenesis
FADS2	Folliculogenesis
FER1L6	Folliculogenesis
FIGLA	Folliculogenesis
FMR1	Folliculogenesis
FOS	Folliculogenesis
FOXA3	Folliculogenesis
FOXC1	Folliculogenesis
FOXE1	Folliculogenesis
FOXL2	Folliculogenesis
FOXN1	Folliculogenesis
FOXO1	Folliculogenesis
FOXO3	Folliculogenesis
FOXO4	Folliculogenesis
FSHB	Folliculogenesis
FSHR	Folliculogenesis
FST	Folliculogenesis
FSTL3	Folliculogenesis
FZD1	Folliculogenesis
FZD4	Folliculogenesis
GABRB1	Folliculogenesis
GAS2	Folliculogenesis
GATA4	Folliculogenesis
GATA6	Folliculogenesis
GDF9	Folliculogenesis
GDNF	Folliculogenesis
GGT1	Folliculogenesis
GHR	Folliculogenesis
GJA1	Folliculogenesis
GJA4	Folliculogenesis
GMNC	Folliculogenesis
GNAS	Folliculogenesis
GNRH1	Folliculogenesis
GNRHR	Folliculogenesis
GPR149	Folliculogenesis
GREM1	Folliculogenesis
GREM2	Folliculogenesis
HDAC1	Folliculogenesis
HELQ	Folliculogenesis
HES1	Folliculogenesis
HGF	Folliculogenesis
HMMR	Folliculogenesis
HNRNPK	Folliculogenesis
HSD17B1	Folliculogenesis
HSD17B4	Folliculogenesis
HSD3B2	Folliculogenesis
HYAL1	Folliculogenesis
HYAL2	Folliculogenesis
HYAL3	Folliculogenesis
ID4	Folliculogenesis
IGF1	Folliculogenesis
IGF2R	Folliculogenesis
IL1A	Folliculogenesis
IL1B	Folliculogenesis
IL33	Folliculogenesis
IMMP2L	Folliculogenesis
INHA	Folliculogenesis
INHBA	Folliculogenesis
INHBB	Folliculogenesis
INSR	Folliculogenesis
IRS2	Folliculogenesis
JAG1	Folliculogenesis
JAG2	Folliculogenesis
JAK2	Folliculogenesis
JDP2	Folliculogenesis
KDM1A	Folliculogenesis
KDR	Folliculogenesis
KHDRBS1	Folliculogenesis
KISS1	Folliculogenesis
KRAS	Folliculogenesis
LATS1	Folliculogenesis
LEP	Folliculogenesis
LEPR	Folliculogenesis
LFNG	Folliculogenesis
LGR5	Folliculogenesis
LHCGR	Folliculogenesis
LHX8	Folliculogenesis
LIN28A	Folliculogenesis
MAD2L1	Folliculogenesis
MAGEL2	Folliculogenesis
MAP4K4	Folliculogenesis
MARK2	Folliculogenesis
MDM2	Folliculogenesis
MEX3B	Folliculogenesis
MGAT1	Folliculogenesis
MIR132	Folliculogenesis
MTA3	Folliculogenesis
MTOR	Folliculogenesis
NAIP	Folliculogenesis
NBL1	Folliculogenesis
NGF	Folliculogenesis
NHLH2	Folliculogenesis
NLRP2	Folliculogenesis
NOBOX	Folliculogenesis
NOG	Folliculogenesis
NOS1	Folliculogenesis
NOTCH2	Folliculogenesis
NPC1	Folliculogenesis
NPC2	Folliculogenesis
NPR2	Folliculogenesis
NR0B1	Folliculogenesis
NR4A2	Folliculogenesis
NR5A1	Folliculogenesis
NTF3	Folliculogenesis
NTF4	Folliculogenesis
NTRK1	Folliculogenesis
NTRK2	Folliculogenesis
NTRK3	Folliculogenesis
ODC1	Folliculogenesis
ORC2	Folliculogenesis
OTX1	Folliculogenesis
OVOL1	Folliculogenesis
PABPC1L	Folliculogenesis
PAPPA	Folliculogenesis
PCSK4	Folliculogenesis
PCSK5	Folliculogenesis
PCSK6	Folliculogenesis
PCYT1B	Folliculogenesis
PDGFRA	Folliculogenesis
PDGFRB	Folliculogenesis
PDK1	Folliculogenesis
PEPD	Folliculogenesis
PGRMC1	Folliculogenesis
PHB	Folliculogenesis
PIK3CA	Folliculogenesis
POLR3H	Folliculogenesis
POR	Folliculogenesis
POU1F1	Folliculogenesis
PRLR	Folliculogenesis
PSEN1	Folliculogenesis
PTCH1	Folliculogenesis
PTEN	Folliculogenesis
PTGER2	Folliculogenesis
PTGS2	Folliculogenesis
PTPN11	Folliculogenesis
PTX3	Folliculogenesis
RB1	Folliculogenesis
RICTOR	Folliculogenesis
RPS26	Folliculogenesis
RPS6	Folliculogenesis
RPS6KB1	Folliculogenesis
RPTOR	Folliculogenesis
RUNX2	Folliculogenesis
RUNX3	Folliculogenesis
SAFB	Folliculogenesis
SCAF11	Folliculogenesis
SCAPER	Folliculogenesis
SELENBP1	Folliculogenesis
SGPL1	Folliculogenesis
SH2B1	Folliculogenesis
SIGLEC11	Folliculogenesis
SKP2	Folliculogenesis
SMAD2	Folliculogenesis
SMAD3	Folliculogenesis
SMAD7	Folliculogenesis
SMAD9	Folliculogenesis
SMO	Folliculogenesis
SOD1	Folliculogenesis
SOHLH1	Folliculogenesis
SOHLH2	Folliculogenesis
SOX3	Folliculogenesis
SP1	Folliculogenesis
SRC	Folliculogenesis
SST	Folliculogenesis
SSTR2	Folliculogenesis
STAR	Folliculogenesis
STRAP	Folliculogenesis
STS	Folliculogenesis
SULT1E1	Folliculogenesis
TAF4B	Folliculogenesis
TBPL2	Folliculogenesis
TCF21	Folliculogenesis
TG	Folliculogenesis
TGFBR1	Folliculogenesis
TGFBR2	Folliculogenesis
TNFAIP6	Folliculogenesis
TNFRSF1A	Folliculogenesis
TP53	Folliculogenesis
TP63	Folliculogenesis
TP73	Folliculogenesis
TSC1	Folliculogenesis
TSC2	Folliculogenesis
UBE3A	Folliculogenesis
UMODL1	Folliculogenesis
VAX1	Folliculogenesis
VDR	Folliculogenesis
VEGFA	Folliculogenesis
VGF	Folliculogenesis
VRK1	Folliculogenesis
WDR11	Folliculogenesis
WNT2	Folliculogenesis
WNT4	Folliculogenesis
WT1	Folliculogenesis
WWOX	Folliculogenesis
WWTR1	Folliculogenesis
XPNPEP2	Folliculogenesis
YBX2	Folliculogenesis
YTHDC1	Folliculogenesis
YY1	Folliculogenesis
ZCWPW1	Folliculogenesis
ZFP36L2	Folliculogenesis
ZFPM2	Folliculogenesis
ZP1	Folliculogenesis
ZP3	Folliculogenesis
ZP4	Folliculogenesis
ACOX1	Oocyte maturation and ovulation
ADCYAP1R1	Oocyte maturation and ovulation
AFP	Oocyte maturation and ovulation
AGO2	Oocyte maturation and ovulation
AKAP1	Oocyte maturation and ovulation
ALOX15	Oocyte maturation and ovulation
ALOX5	Oocyte maturation and ovulation
AOX1	Oocyte maturation and ovulation
ARHGDIA	Oocyte maturation and ovulation
ARNTL	Oocyte maturation and ovulation
AURKA	Oocyte maturation and ovulation
AURKB	Oocyte maturation and ovulation
AURKC	Oocyte maturation and ovulation
AXIN1	Oocyte maturation and ovulation
BRWD1	Oocyte maturation and ovulation
BTG4	Oocyte maturation and ovulation
CACNB4	Oocyte maturation and ovulation
CAMK4	Oocyte maturation and ovulation
CBS	Oocyte maturation and ovulation
CCNB1IP1	Oocyte maturation and ovulation
CCNB3	Oocyte maturation and ovulation
CDC20	Oocyte maturation and ovulation
CDC25B	Oocyte maturation and ovulation
CDH5	Oocyte maturation and ovulation
CDK1	Oocyte maturation and ovulation
CEBPA	Oocyte maturation and ovulation
CEP63	Oocyte maturation and ovulation
CHD9	Oocyte maturation and ovulation
CHST8	Oocyte maturation and ovulation
CKS2	Oocyte maturation and ovulation
CRTC1	Oocyte maturation and ovulation
CSF1R	Oocyte maturation and ovulation
CTTN	Oocyte maturation and ovulation
CUL4A	Oocyte maturation and ovulation
DCAF1	Oocyte maturation and ovulation
DCAF17	Oocyte maturation and ovulation
DDR2	Oocyte maturation and ovulation
DMXL2	Oocyte maturation and ovulation
DRD2	Oocyte maturation and ovulation
EDN1	Oocyte maturation and ovulation
EDN2	Oocyte maturation and ovulation
EDNRA	Oocyte maturation and ovulation
EDNRB	Oocyte maturation and ovulation
EFNA5	Oocyte maturation and ovulation
EGFR	Oocyte maturation and ovulation
EREG	Oocyte maturation and ovulation
ESCO2	Oocyte maturation and ovulation
EXOSC10	Oocyte maturation and ovulation
FETUB	Oocyte maturation and ovulation
FHL2	Oocyte maturation and ovulation
FMN2	Oocyte maturation and ovulation
FZR1	Oocyte maturation and ovulation
H1-8	Oocyte maturation and ovulation
HAS2	Oocyte maturation and ovulation
HDAC2	Oocyte maturation and ovulation
HMGA2	Oocyte maturation and ovulation
HOXA5	Oocyte maturation and ovulation
HPGD	Oocyte maturation and ovulation
HSPB1	Oocyte maturation and ovulation
IGFBP6	Oocyte maturation and ovulation
INSL3	Oocyte maturation and ovulation
KDM3B	Oocyte maturation and ovulation
LHB	Oocyte maturation and ovulation
LIPC	Oocyte maturation and ovulation
LRRC8A	Oocyte maturation and ovulation
MAPK1	Oocyte maturation and ovulation
MAPK14	Oocyte maturation and ovulation
MAPK3	Oocyte maturation and ovulation
MARF1	Oocyte maturation and ovulation
MCL1	Oocyte maturation and ovulation
MEIKIN	Oocyte maturation and ovulation
MMP2	Oocyte maturation and ovulation
MOS	Oocyte maturation and ovulation
MST1R	Oocyte maturation and ovulation
NCOA3	Oocyte maturation and ovulation
NEDD1	Oocyte maturation and ovulation
NLRP4	Oocyte maturation and ovulation
NPM2	Oocyte maturation and ovulation
NPPC	Oocyte maturation and ovulation
NR1H3	Oocyte maturation and ovulation
NR5A2	Oocyte maturation and ovulation
NRIP1	Oocyte maturation and ovulation
NSMF	Oocyte maturation and ovulation
NTMT1	Oocyte maturation and ovulation
NUPR1	Oocyte maturation and ovulation
OCA2	Oocyte maturation and ovulation
PAK1	Oocyte maturation and ovulation
PANX1	Oocyte maturation and ovulation
PDE3A	Oocyte maturation and ovulation
PDE4D	Oocyte maturation and ovulation
PDHA1	Oocyte maturation and ovulation
PEG3	Oocyte maturation and ovulation
PER1	Oocyte maturation and ovulation
PER2	Oocyte maturation and ovulation
PGR	Oocyte maturation and ovulation
PHIP	Oocyte maturation and ovulation
PPARG	Oocyte maturation and ovulation
PPM1A	Oocyte maturation and ovulation
PPM1B	Oocyte maturation and ovulation
PPP2CA	Oocyte maturation and ovulation
PPP2R1A	Oocyte maturation and ovulation
PRDX2	Oocyte maturation and ovulation
PRKAA1	Oocyte maturation and ovulation
PRKAA2	Oocyte maturation and ovulation
PTGS1	Oocyte maturation and ovulation
RFPL4A	Oocyte maturation and ovulation
RORA	Oocyte maturation and ovulation
RSPO2	Oocyte maturation and ovulation
SCARB1	Oocyte maturation and ovulation
SETDB1	Oocyte maturation and ovulation
SETX	Oocyte maturation and ovulation
SMARCAD1	Oocyte maturation and ovulation
SOX9	Oocyte maturation and ovulation
SPIN1	Oocyte maturation and ovulation
SRPK1	Oocyte maturation and ovulation
STAT3	Oocyte maturation and ovulation
STAT5A	Oocyte maturation and ovulation
STAT5B	Oocyte maturation and ovulation
TACR3	Oocyte maturation and ovulation
THBS1	Oocyte maturation and ovulation
TIMP3	Oocyte maturation and ovulation
TIPARP	Oocyte maturation and ovulation
TPT1	Oocyte maturation and ovulation
TTK	Oocyte maturation and ovulation
TUBB8	Oocyte maturation and ovulation
TUBGCP4	Oocyte maturation and ovulation
TUBGCP5	Oocyte maturation and ovulation
WEE2	Oocyte maturation and ovulation
WHAMM	Oocyte maturation and ovulation
YTHDF2	Oocyte maturation and ovulation
ZAR1	Oocyte maturation and ovulation
ZAR1L	Oocyte maturation and ovulation
ZP2	Oocyte maturation and ovulation
AARS2	Others
ACACA	Others
ACAD9	Others
AIRE	Others
AKTIP	Others
ASH2L	Others
BRD4	Others
CD9	Others
CHD7	Others
CLPP	Others
COX10	Others
DIAPH2	Others
DNMT3A	Others
DNMT3L	Others
EBF2	Others
EIF2S2	Others
FEZF1	Others
FGF8	Others
FGFR1	Others
FOXP3	Others
GADD45G	Others
GALT	Others
HARS2	Others
HOXA11	Others
HS6ST1	Others
KPNA1	Others
LARS2	Others
LRPPRC	Others
MEIG1	Others
MIDN	Others
MIRLET7A1	Others
MRPS22	Others
MTHFR	Others
NLRP5	Others
NR4A1	Others
NRG1	Others
NSMCE2	Others
PADI6	Others
PARP12	Others
PBX3	Others
PDCD4	Others
PDPK1	Others
PIGA	Others
PMM2	Others
POLG	Others
POLR2C	Others
POSTN	Others
PROK2	Others
PROKR2	Others
PROP1	Others
PTPN6	Others
RCBTB1	Others
SCD	Others
SETD2	Others
SMPD3	Others
SOX17	Others
STK35	Others
STK36	Others
TAC1	Others
TAC3	Others
TDRD1	Others
TDRKH	Others
TERT	Others
TGFB1	Others
TMPRSS6	Others
TOM1L2	Others
TWNK	Others
UPF3A	Others

## Sheet: Supplementary Table 7
Supplementary Table 7. Summary coverage statistics of coding region of 703 genes for the POI cohort and the control cohort
Gene	ID	Transcript	Chr	Exon_start	Exon_end	Mean depth per case	Mean depth per control	PASS/FAILED
AARS2	57505	NM_020745.4	6	44266468, 44268893, 44269118, 44269797, 44270128, 44270539, 44270803, 44271023, 44271918, 44272157, 44272382, 44272791, 44273390, 44274017, 44274231, 44274660, 44274986, 44278036, 44278731, 44279127, 44279809, 44280818	44268448, 44269003, 44269201, 44269907, 44270250, 44270647, 44270912, 44271160, 44272058, 44272270, 44272554, 44272935, 44273523, 44274128, 44274269, 44274768, 44275131, 44278180, 44278898, 44279272, 44280000, 44281084	42.1049	41.9872	PASS
AATF	26574	NM_012138.4	17	35306254, 35307514, 35310186, 35311070, 35343916, 35345818, 35346546, 35348073, 35376304, 35378233, 35388911, 35413901	35306516, 35307705, 35310596, 35311207, 35344030, 35346019, 35346710, 35348156, 35376371, 35378313, 35388982, 35414171	35.4046	34.8186	PASS
ACACA	31	NM_198834.3	17	35441927, 35445873, 35453931, 35454765, 35468466, 35470023, 35478277, 35479453, 35482619, 35486291, 35487001, 35506788, 35508226, 35512605, 35518695, 35536201, 35538142, 35545217, 35548061, 35549031, 35550315, 35557082, 35557370, 35562679, 35563697, 35564571, 35567381, 35578645, 35580433, 35581913, 35583260, 35591890, 35597392, 35598869, 35600287, 35601504, 35601996, 35603742, 35604935, 35605517,…	35444374, 35446009, 35454101, 35454919, 35468578, 35470200, 35478412, 35479549, 35482715, 35486411, 35487144, 35506898, 35508346, 35512702, 35518964, 35536347, 35538297, 35545420, 35548216, 35549246, 35550356, 35557126, 35557426, 35562786, 35563793, 35564714, 35567404, 35578763, 35580522, 35582026, 35583373, 35592014, 35597480, 35598969, 35600475, 35601650, 35602130, 35603892, 35605080, 35605598,…	36.8473	35.2489	PASS
ACAD9	28976	NM_014049.5	3	128598463, 128603496, 128612398, 128614153, 128615279, 128616475, 128618130, 128620119, 128621396, 128622905, 128623229, 128624964, 128627028, 128627816, 128628187, 128628864, 128629584, 128631350	128598684, 128603589, 128612499, 128614259, 128615379, 128616553, 128618304, 128620192, 128621471, 128622975, 128623348, 128625092, 128627107, 128627942, 128628264, 128628992, 128629656, 128631957	39.2408	36.7318	PASS
ACOX1	51	NM_004035.7	17	73937588, 73944332, 73945298, 73945576, 73945799, 73946855, 73947496, 73949532, 73951647, 73951909, 73953540, 73956296, 73974615, 73975046	73942876, 73944538, 73945441, 73945681, 73945978, 73947045, 73947658, 73949701, 73951762, 73952028, 73953647, 73956456, 73974774, 73975247	31.8917	35.6535	PASS
ACVR2A	92	NM_001278579.2	2	148602086, 148602643, 148653870, 148657027, 148657313, 148672760, 148674852, 148676016, 148677799, 148680542, 148683600, 148684649	148602275, 148602776, 148654077, 148657136, 148657467, 148672903, 148674995, 148676161, 148677913, 148680680, 148683730, 148688391	40.8142	40.2078	PASS
ACVR2B	93	NM_001106.4	3	38495381, 38518778, 38519352, 38519632, 38519866, 38520619, 38521169, 38522842, 38523689, 38523921, 38524629	38495865, 38518985, 38519461, 38519783, 38520009, 38520762, 38521317, 38522956, 38523827, 38524051, 38534633	31.2236	37.778	PASS
ADAMTS1	9510	NM_006988.5	21	28208074, 28210758, 28211906, 28212194, 28212595, 28213317, 28214177, 28214658, 28216544	28210597, 28210933, 28212081, 28212380, 28212881, 28213484, 28214309, 28215004, 28217728	42.7024	37.8027	PASS
ADCYAP1R1	117	NM_001199635.1	7	31091923, 31102810, 31104447, 31117606, 31120228, 31121328, 31123756, 31124352, 31124925, 31125998, 31126557, 31127241, 31132258, 31139741, 31142851, 31144482, 31146110	31092293, 31102931, 31104552, 31117713, 31120248, 31121369, 31123865, 31124449, 31125057, 31126151, 31126617, 31127310, 31132349, 31139824, 31142980, 31144523, 31151088	36.244	35.3508	PASS
ADRM1	11047	NM_175573.2	20	60877952, 60878624, 60879517, 60881253, 60881704, 60882427, 60882652, 60883077, 60883424, 60883711	60878101, 60878837, 60879633, 60881376, 60881790, 60882508, 60882884, 60883234, 60883526, 60883918	39.5074	37.5287	PASS
AFF2	2334	NM_002025.4	X	147582137, 147733520, 147743429, 147891400, 147919171, 147924490, 147924906, 147967419, 147985751, 148035110, 148037133, 148039867, 148044245, 148048320, 148049159, 148055001, 148059463, 148059892, 148062268, 148068897, 148072741	147582664, 147733652, 147744289, 147891444, 147919257, 147924526, 147924957, 147967515, 147985788, 148035269, 148038143, 148039988, 148044467, 148048609, 148049222, 148055137, 148059534, 148059985, 148062320, 148069087, 148082193	33.9541	32.8272	PASS
AFP	174	NM_001134.3	4	74301938, 74302877, 74303891, 74306319, 74308013, 74309064, 74310710, 74313179, 74315052, 74315753, 74316332, 74318118, 74319482, 74320953, 74321348	74302064, 74302928, 74304023, 74306530, 74308145, 74309161, 74310839, 74313393, 74315184, 74315850, 74316470, 74318341, 74319614, 74321007, 74321891	36.8174	35.081	PASS
AGO2	27161	NM_012154.5	8	141530255, 141542515, 141545567, 141549419, 141551263, 141554312, 141557567, 141559213, 141561402, 141565995, 141566266, 141567188, 141568584, 141569494, 141570473, 141572552, 141582911, 141595218, 141645584	141542251, 141542714, 141545668, 141549553, 141551457, 141554402, 141557726, 141559397, 141561535, 141566117, 141566385, 141567335, 141568671, 141569628, 141570609, 141572733, 141583031, 141595410, 141645732	33.4674	31.2497	PASS
AGT	183	NM_000029.4	1	230838269, 230839939, 230841679, 230845741, 230881261	230839075, 230840083, 230841946, 230846599, 230881329	45.7615	40.1994	PASS
AGTPBP1	23287	NM_001286715.1	9	88161454, 88190230, 88193835, 88200378, 88201746, 88203213, 88204443, 88207475, 88211277, 88233898, 88234130, 88236117, 88247577, 88257742, 88261236, 88270058, 88272350, 88275851, 88284400, 88287465, 88292351, 88293250, 88296183, 88307604, 88356690	88162201, 88190390, 88194011, 88200509, 88201875, 88203393, 88204596, 88207619, 88211364, 88234046, 88234216, 88236200, 88248289, 88257858, 88261333, 88270235, 88272558, 88275888, 88284493, 88287596, 88292497, 88293313, 88296250, 88307728, 88356944	25.6142	23.1805	FAILED
AHR	196	NM_001621.5	7	17338276, 17349560, 17362125, 17367383, 17369576, 17370380, 17373536, 17374511, 17375269, 17378610, 17382545	17338953, 17349747, 17362231, 17367472, 17369699, 17370510, 17373738, 17374620, 17375410, 17379852, 17385771	37.6539	37.3993	PASS
AIRE	326	NM_000383.4	21	45705759, 45706440, 45706861, 45707400, 45708228, 45709540, 45709871, 45710978, 45712185, 45712876, 45713672, 45714284, 45716266, 45717539	45706021, 45706614, 45707016, 45707474, 45708341, 45709685, 45709951, 45711093, 45712284, 45713058, 45713793, 45714386, 45716328, 45718531	36.9661	32.5449	PASS
AKAP1	8165	NM_001370427.1	17	55172850, 55173952, 55182802, 55187386, 55189159, 55189852, 55191820, 55193472, 55194221, 55195742, 55196343, 55197611	55173320, 55174124, 55184539, 55187519, 55189285, 55189979, 55191997, 55193622, 55194288, 55195815, 55196405, 55198705	47.7218	44.7823	PASS
AKT1	207	NM_005163.2	14	105235686, 105237082, 105238702, 105239215, 105239588, 105239792, 105240249, 105241275, 105241413, 105241989, 105242996, 105246425, 105258935, 105259464	105236757, 105237184, 105238789, 105239429, 105239716, 105239917, 105240317, 105241340, 105241544, 105242136, 105243107, 105246553, 105259059, 105259938	40.0157	35.9646	PASS
AKT2	208	NM_001626.6	19	40736224, 40740952, 40741170, 40741797, 40742164, 40743876, 40744812, 40745952, 40747845, 40748441, 40761065, 40762833, 40771129, 40791088	40739858, 40741054, 40741257, 40742011, 40742292, 40743998, 40744880, 40746017, 40747976, 40748594, 40761176, 40762961, 40771258, 40791252	36.3301	35.2826	PASS
AKTIP	64400	NM_001308325.1	16	53524952, 53526605, 53528050, 53528251, 53528429, 53528985, 53529174, 53532303, 53534130, 53537059	53526434, 53526665, 53528157, 53528349, 53528517, 53529085, 53529238, 53532508, 53534241, 53537121	34.8913	34.2946	PASS
ALOX12	239	NM_000697.3	17	6899368, 6900145, 6901828, 6902034, 6902272, 6902625, 6903655, 6904921, 6908576, 6909177, 6909805, 6913066, 6913275, 6913563	6899571, 6900346, 6901909, 6902156, 6902375, 6902785, 6903798, 6905130, 6908662, 6909346, 6909926, 6913166, 6913445, 6914073	42.9506	38.648	PASS
ALOX12B	242	NM_001139.3	17	7975954, 7976466, 7976975, 7978913, 7979493, 7979975, 7980308, 7982714, 7983087, 7983553, 7983976, 7984202, 7984424, 7989334, 7990614	7976268, 7976636, 7977075, 7979034, 7979662, 7980061, 7980511, 7982857, 7983259, 7983656, 7984098, 7984294, 7984505, 7989538, 7991034	37.0493	34.512	PASS
ALOX15	246	NM_001140.5	17	4534214, 4535184, 4535476, 4536156, 4536441, 4536709, 4539054, 4540410, 4541512, 4541876, 4542145, 4542346, 4542725, 4544812	4535074, 4535351, 4535576, 4536277, 4536610, 4536795, 4539263, 4540553, 4541672, 4541979, 4542267, 4542427, 4542926, 4544973	34.6626	33.3098	PASS
ALOX5	240	NM_000698.5	10	45869664, 45877931, 45891303, 45907639, 45919489, 45920408, 45924066, 45935878, 45936792, 45938486, 45938864, 45939176, 45939564, 45940956	45869877, 45878129, 45891384, 45907761, 45919595, 45920580, 45924212, 45936081, 45936878, 45938664, 45938985, 45939276, 45939734, 45941565	36.6783	36.3658	PASS
AMBP	259	NM_001633.4	9	116822407, 116823205, 116823704, 116824957, 116831979, 116835205, 116836316, 116837240, 116838878, 116840373	116822550, 116823378, 116823871, 116825038, 116832025, 116835306, 116836432, 116837316, 116839020, 116840580	35.4021	34.8364	PASS
AMH	268	NM_000479.5	19	2249322, 2250336, 2250651, 2250848, 2251098	2249743, 2250478, 2250759, 2251007, 2252072	40.5427	33.7379	PASS
AMHR2	269	NM_020547.3	12	53817639, 53818072, 53818493, 53818949, 53819239, 53819473, 53822680, 53823237, 53823615, 53823930, 53824961	53817767, 53818254, 53818684, 53819026, 53819357, 53819703, 53822794, 53823409, 53823762, 53824066, 53825456	37.8738	35.7314	PASS
ANKRD31	256006	NM_001372053.1	5	74364122, 74376393, 74380097, 74387086, 74400053, 74403346, 74408338, 74412391, 74413960, 74433681, 74434671, 74439826, 74441812, 74444401, 74450026, 74464804, 74484318, 74488492, 74489136, 74491456, 74495456, 74502236, 74506653, 74518074, 74526387, 74532408	74364489, 74376464, 74380199, 74387226, 74401043, 74403442, 74408425, 74412506, 74414122, 74433823, 74434808, 74439996, 74443330, 74444453, 74450170, 74464946, 74484473, 74488601, 74489416, 74492025, 74495499, 74502312, 74506690, 74518183, 74526460, 74532703	46.8974	41.5699	PASS
AOX1	316	NM_001159.4	2	201450737, 201457869, 201459995, 201462120, 201464343, 201467007, 201467990, 201468740, 201469419, 201470259, 201473707, 201474044, 201476107, 201477332, 201478527, 201480694, 201485373, 201485843, 201488584, 201492076, 201499514, 201501634, 201502938, 201505821, 201507333, 201515697, 201521565, 201523888, 201524718, 201526302, 201527578, 201531410, 201533338, 201534298, 201535352	201450876, 201457926, 201460091, 201462228, 201464469, 201467068, 201468079, 201468820, 201469563, 201470351, 201473858, 201474137, 201476216, 201477516, 201478689, 201480786, 201485542, 201485969, 201488706, 201492172, 201499638, 201501767, 201503025, 201505907, 201507524, 201515924, 201521660, 201524016, 201524792, 201526354, 201527692, 201531475, 201533526, 201534465, 201536218	36.9435	35.6604	PASS
APC	324	NM_001354896.2	5	112073582, 112090570, 112102023, 112102886, 112111326, 112116487, 112128143, 112136976, 112151192, 112154663, 112157593, 112159004, 112162805, 112163626, 112164553, 112170648, 112173250	112073622, 112090722, 112102107, 112103087, 112111434, 112116600, 112128226, 112137080, 112151290, 112155041, 112157688, 112159057, 112162944, 112163703, 112164669, 112170862, 112181936	46.4167	45.5445	PASS
AQP4	361	NM_001317384.2	18	24432007, 24440736, 24441095, 24442146, 24445622	24436453, 24440816, 24441259, 24442560, 24445671	35.6551	35.0384	PASS
AR	367	NM_000044.6	X	66763863, 66863098, 66905852, 66931244, 66937320, 66941675, 66942669, 66943528	66766604, 66863249, 66905968, 66931531, 66937464, 66941805, 66942826, 66950461	44.6395	36.3345	PASS
AREG	374	NM_001657.4	4	75310853, 75312251, 75314764, 75316097, 75318261, 75320476	75311123, 75312499, 75314965, 75316249, 75318372, 75320722	26.0295	23.2938	FAILED
ARHGDIA	396	NM_001301242.2	17	79825597, 79826932, 79827049, 79827206, 79827418, 79827617, 79829174	79826819, 79826951, 79827112, 79827282, 79827501, 79827833, 79829213	80.2666	73.4401	PASS
ARID5B	84159	NM_032199.3	10	63661458, 63661918, 63699942, 63759850, 63810647, 63816876, 63819002, 63829459, 63845461, 63850621	63661489, 63662172, 63700167, 63760080, 63810759, 63817077, 63819054, 63829556, 63845659, 63856703	36.5529	36.0991	PASS
ARNT	405	NM_001668.4	1	150782189, 150785648, 150786553, 150788735, 150789264, 150789558, 150789837, 150790396, 150795670, 150799019, 150801569, 150802380, 150804294, 150804810, 150807014, 150808756, 150811917, 150814900, 150818739, 150825238, 150830825, 150849019	150784586, 150785814, 150786715, 150788882, 150789366, 150789678, 150789909, 150790506, 150795821, 150799093, 150801703, 150802456, 150804379, 150804875, 150807116, 150808969, 150812130, 150814944, 150818783, 150825282, 150830936, 150849075	37.1178	33.0559	PASS
ARNTL	406	NM_001351814.1	11	13299337, 13331534, 13347960, 13371492, 13375848, 13378286, 13378602, 13379981, 13381892, 13387047, 13388212, 13391165, 13393710, 13395642, 13397159, 13398187, 13399869, 13402708, 13407236, 13408143	13299470, 13331606, 13348014, 13371617, 13375995, 13378324, 13378643, 13380138, 13381971, 13387139, 13388329, 13391314, 13393956, 13395748, 13397309, 13398275, 13399992, 13402801, 13407338, 13408813	36.7825	35.9838	PASS
ASAH1	427	NM_004315.6	8	17913501, 17916344, 17916850, 17917081, 17918886, 17919195, 17919788, 17920694, 17921966, 17924729, 17927301, 17928809, 17933050, 17942185	17915132, 17916400, 17916973, 17917212, 17918967, 17919249, 17919932, 17920739, 17922040, 17924807, 17927387, 17928899, 17933096, 17942470	40.9101	35.0922	PASS
ASH2L	9070	NM_004674.5	8	37963047, 37963896, 37964539, 37967897, 37968257, 37971710, 37972423, 37974168, 37976788, 37978450, 37985809, 37986276, 37990972, 37993186, 37996334, 37996482	37963256, 37963962, 37964684, 37967985, 37968351, 37971805, 37972518, 37974243, 37976881, 37978667, 37985976, 37986469, 37991064, 37993284, 37996393, 37997598	37.9867	33.4274	PASS
ASPM	259266	NM_018136.5	1	197053257, 197055933, 197057386, 197059060, 197059326, 197059980, 197061037, 197062182, 197063214, 197065128, 197069561, 197086919, 197091045, 197091289, 197091518, 197093240, 197094000, 197094176, 197097620, 197098317, 197099045, 197101415, 197102480, 197104226, 197108897, 197111461, 197113087, 197115271	197053556, 197056102, 197057562, 197059214, 197059518, 197060171, 197061186, 197062391, 197063310, 197065294, 197074315, 197087113, 197091173, 197091431, 197091725, 197093461, 197094085, 197094321, 197097795, 197098447, 197099186, 197101482, 197102725, 197104372, 197109001, 197112940, 197113230, 197115799	50.8137	45.6435	PASS
ATG7	10533	NM_001349232.2	3	11314083, 11322680, 11323879, 11340160, 11340836, 11348417, 11350458, 11354778, 11356818, 11372814, 11374446, 11382119, 11383609, 11389351, 11399892, 11402055, 11404287, 11406133, 11421446, 11468278, 11596285	11314116, 11322788, 11324124, 11340329, 11340890, 11348534, 11350535, 11354894, 11356967, 11372902, 11374567, 11382209, 11383753, 11389509, 11400086, 11402258, 11404402, 11406208, 11421526, 11468400, 11599139	37.4981	36.3621	PASS
ATG9A	79065	NM_001077198.3	2	220084102, 220085469, 220085802, 220086772, 220086994, 220087367, 220088307, 220088591, 220088828, 220089793, 220090133, 220091591, 220092492, 220092644, 220093156, 220094257	220085174, 220085614, 220086024, 220086889, 220087172, 220087615, 220088486, 220088744, 220089576, 220089934, 220090294, 220091655, 220092535, 220092775, 220093207, 220094358	54.5019	49.5817	PASS
ATM	472	NM_000051.3	11	108093794, 108098322, 108098503, 108099905, 108106397, 108114680, 108115515, 108117691, 108119660, 108121428, 108122564, 108123544, 108124541, 108126942, 108128208, 108129713, 108137898, 108139137, 108141791, 108141978, 108143259, 108143449, 108150218, 108151722, 108153437, 108154954, 108158327, 108159704, 108160329, 108163346, 108164040, 108165654, 108168014, 108170441, 108172375, 108173580, 108…	108093913, 108098423, 108098615, 108100050, 108106561, 108114845, 108115753, 108117854, 108119829, 108121799, 108122758, 108123639, 108124766, 108127067, 108128333, 108129802, 108138069, 108139336, 108141873, 108142133, 108143334, 108143579, 108150335, 108151895, 108153606, 108155200, 108158442, 108159830, 108160528, 108163520, 108164204, 108165786, 108168109, 108170612, 108172516, 108173756, 108…	34.1712	35.3926	PASS
ATR	545	NM_001184.4	3	142168077, 142171970, 142176446, 142177800, 142178069, 142180782, 142183939, 142185166, 142186776, 142188179, 142188928, 142203982, 142211974, 142215203, 142215855, 142217439, 142218469, 142222204, 142223981, 142226773, 142231102, 142232343, 142234237, 142238511, 142241570, 142242835, 142253922, 142254950, 142257324, 142259746, 142261507, 142266567, 142268321, 142268974, 142272069, 142272482, 142…	142168444, 142172075, 142176597, 142177953, 142178225, 142180932, 142184082, 142185375, 142186910, 142188411, 142189025, 142204124, 142212153, 142215362, 142216034, 142217616, 142218560, 142222295, 142224145, 142226951, 142231312, 142232480, 142234357, 142238626, 142241683, 142243041, 142254047, 142255043, 142257467, 142259876, 142261599, 142266752, 142268515, 142269144, 142272240, 142272582, 142…	38.2844	36.6808	PASS
ATRX	546	NM_000489.5	X	76760358, 76776266, 76776881, 76777741, 76778730, 76812922, 76814140, 76829715, 76845304, 76849166, 76854880, 76855201, 76855903, 76872081, 76874274, 76875863, 76888695, 76889054, 76890085, 76891406, 76907604, 76909588, 76912050, 76918871, 76920134, 76931721, 76937012, 76940431, 76944311, 76949313, 76952065, 76953071, 76954062, 76972608, 77041468	76764107, 76776394, 76776976, 76777866, 76778879, 76813116, 76814317, 76829823, 76845410, 76849319, 76855049, 76855289, 76856033, 76872198, 76874449, 76876000, 76888872, 76889200, 76890194, 76891547, 76907843, 76909690, 76912143, 76919047, 76920267, 76931793, 76940085, 76940498, 76944420, 76949426, 76952192, 76953123, 76954117, 76972720, 77041702	39.5724	35.7862	PASS
AURKA	6790	NM_198433.3	20	54944446, 54945541, 54948464, 54956489, 54958041, 54959326, 54961313, 54963212, 54963743, 54965612, 54966999	54945396, 54945715, 54948612, 54956627, 54958232, 54959380, 54961589, 54963258, 54963840, 54965721, 54967271	51.6423	45.3369	PASS
AURKB	9212	NM_001284526.2	17	8108052, 8108534, 8109809, 8110068, 8110494, 8110889, 8111056, 8113495, 8113848	8108362, 8108708, 8109957, 8110206, 8110688, 8110943, 8111158, 8113567, 8113893	40.5063	39.529	PASS
AURKC	6795	NM_001015878.2	19	57742391, 57743110, 57743401, 57743910, 57744828, 57746252, 57746615	57742674, 57743155, 57743592, 57744048, 57744976, 57746426, 57746916	39.3951	33.3685	PASS
AXIN1	8312	NM_003502.4	16	337440, 339440, 341190, 343488, 347056, 347722, 354304, 359973, 364543, 396148, 402369	338248, 339607, 341297, 343718, 347226, 348251, 354441, 360069, 364683, 397106, 402723	31.3978	31.6644	PASS
BAX	581	NM_001291428.2	19	49458132, 49458805, 49458944, 49459455, 49464067, 49464740	49458219, 49458856, 49459090, 49459590, 49464171, 49465055	33.7104	30.8797	PASS
BCL2	596	NM_000633.2	18	60790579, 60985315, 60986407	60795992, 60986185, 60987002	37.5392	39.2378	PASS
BCL2L1	598	NM_138578.3	20	30252261, 30309458, 30310421	30253889, 30310151, 30310671	37.4553	39.8927	PASS
BDNF	627	NM_001143810.1	11	27676440, 27695607, 27722518	27680132, 27695889, 27722600	82.3733	79.4226	PASS
BECN1	8678	NM_003766.4	17	40962152, 40963673, 40965966, 40966542, 40967926, 40970239, 40970562, 40970805, 40971566, 40972792, 40975766, 40976151	40962946, 40963815, 40966026, 40966691, 40968072, 40970433, 40970698, 40970895, 40971627, 40972859, 40975897, 40976300	34.7527	33.6619	PASS
BLM	641	NM_001287246.2	15	91260577, 91267265, 91290619, 91292597, 91295017, 91298041, 91303377, 91303824, 91306196, 91308526, 91310140, 91312363, 91312668, 91326052, 91328151, 91333879, 91337397, 91341420, 91346751, 91347397, 91352367, 91354435, 91358332	91260671, 91267374, 91290720, 91293297, 91295176, 91298168, 91303509, 91304485, 91306387, 91308644, 91310253, 91312461, 91312816, 91326158, 91328311, 91334074, 91337587, 91341567, 91346950, 91347589, 91352489, 91354636, 91359396	37.2588	36.1882	PASS
BMP15	9210	NM_005448.2	X	50653735, 50658757	50654111, 50659641	37.9896	36.2267	PASS
BMP2	650	NM_001200.4	20	6748333, 6750767, 6758892	6749522, 6751119, 6760893	42.5433	39.9622	PASS
BMP4	652	NM_001347912.1	14	54416454, 54418571, 54419994, 54423477	54417606, 54418894, 54420118, 54423609	39.6125	38.2634	PASS
BMP6	654	NM_001718.6	6	7726332, 7845373, 7861684, 7862534, 7879307, 7880224, 7880427	7727852, 7845565, 7861832, 7862731, 7879383, 7880334, 7881961	38.5565	34.6999	PASS
BMP7	655	NM_001719.3	20	55743809, 55748256, 55749987, 55758778, 55777531, 55803285, 55840761	55746164, 55748366, 55750063, 55758975, 55777679, 55803477, 55841697	33.4139	32.1143	PASS
BMP8B	656	NM_001720.5	1	40222854, 40228764, 40229384, 40230295, 40239980, 40240521, 40253824	40226240, 40228874, 40229463, 40230489, 40240128, 40240710, 40254537	39.7471	37.6341	PASS
BMPR1A	657	NM_004329.2	10	88516376, 88598622, 88635624, 88649819, 88651884, 88659551, 88659784, 88671997, 88676891, 88678929, 88681277, 88683133, 88683351	88516676, 88598736, 88635842, 88649981, 88651986, 88659647, 88659883, 88672141, 88677083, 88679226, 88681452, 88683263, 88687726	34.1972	32.0957	PASS
BMPR1B	658	NM_001256793.2	4	95972828, 96025559, 96035871, 96036836, 96044961, 96046134, 96051013, 96052366, 96069899, 96073794, 96075699	95972923, 96025718, 96035973, 96036938, 96045057, 96046272, 96051205, 96052663, 96070074, 96073924, 96079599	35.568	39.9464	PASS
BMPR2	659	NM_001204.7	2	203241050, 203329532, 203332242, 203378442, 203379611, 203383545, 203384810, 203395517, 203397308, 203407034, 203417439, 203419975, 203424419	203242273, 203329702, 203332412, 203378552, 203379702, 203383775, 203384924, 203395677, 203397455, 203407170, 203417611, 203421254, 203432472	33.7708	34.844	PASS
BNC1	646	NM_001717.4	15	83924636, 83931703, 83935588, 83936885, 83953282	83926878, 83933567, 83935823, 83936984, 83953416	32.0937	30.2867	PASS
BRAF	673	NM_001354609.2	7	140419137, 140434417, 140439612, 140449087, 140453075, 140453987, 140476712, 140477791, 140481376, 140482821, 140487348, 140494108, 140500162, 140501212, 140507760, 140508692, 140534409, 140549911, 140624366	140426316, 140434570, 140439746, 140449218, 140453193, 140454033, 140476888, 140477875, 140481493, 140482957, 140487384, 140494267, 140500281, 140501360, 140507862, 140508795, 140534672, 140550012, 140624729	34.7008	32.32	PASS
BRCA1	672	NM_007300.4	17	41196312, 41199660, 41201138, 41203080, 41209069, 41215350, 41215891, 41219625, 41222945, 41226348, 41228505, 41231351, 41234421, 41242961, 41243452, 41247863, 41249261, 41251792, 41256139, 41256885, 41258473, 41267743, 41276034, 41277288	41197819, 41199720, 41201211, 41203134, 41209152, 41215390, 41215968, 41219712, 41223255, 41226538, 41228628, 41231416, 41234592, 41243049, 41246877, 41247939, 41249306, 41251897, 41256278, 41256973, 41258550, 41267796, 41276132, 41277381	57.1701	52.1048	PASS
BRCA2	675	NM_000059.3	13	32889645, 32890559, 32893214, 32899213, 32900238, 32900379, 32900636, 32903580, 32905056, 32906409, 32910402, 32918695, 32920964, 32928998, 32930565, 32931879, 32936660, 32937316, 32944539, 32945093, 32950807, 32953454, 32953887, 32954144, 32968826, 32971035, 32972299	32889804, 32890664, 32893462, 32899321, 32900287, 32900419, 32900750, 32903629, 32905167, 32907524, 32915333, 32918790, 32921033, 32929425, 32930746, 32932066, 32936830, 32937670, 32944694, 32945237, 32950928, 32953652, 32954050, 32954282, 32969070, 32971181, 32974405	47.6883	44.2348	PASS
BRD4	23476	NM_058243.2	19	15346330, 15349554, 15349870, 15350203, 15350470, 15350721, 15353711, 15355042, 15355521, 15364963, 15366108, 15366875, 15367775, 15374231, 15375215, 15376165, 15378227, 15379716, 15383626, 15391075	15349256, 15349791, 15350075, 15350333, 15350632, 15350833, 15354298, 15355411, 15355573, 15365073, 15366403, 15367074, 15367984, 15374359, 15375577, 15376454, 15378362, 15379853, 15383944, 15391262	45.6114	46.7087	PASS
BRIP1	83990	NM_032043.3	17	59756500, 59763197, 59770791, 59793312, 59820374, 59821793, 59853762, 59857622, 59858201, 59861631, 59870958, 59876461, 59878614, 59885828, 59924462, 59926490, 59934419, 59937157, 59938808, 59940645	59761501, 59763526, 59770873, 59793424, 59820495, 59821952, 59853923, 59857762, 59858366, 59861785, 59871090, 59876660, 59878835, 59886118, 59924581, 59926617, 59934592, 59937268, 59938930, 59940889	34.1504	37.9729	PASS
BRWD1	54014	NM_018963.5	21	40556102, 40568424, 40570689, 40572145, 40574251, 40578034, 40581921, 40582712, 40584592, 40585407, 40587163, 40590078, 40590431, 40596334, 40597012, 40600426, 40601238, 40604103, 40604299, 40608521, 40610405, 40619627, 40622722, 40627571, 40630413, 40636386, 40636817, 40641825, 40642209, 40646300, 40648099, 40649177, 40650669, 40652074, 40665737, 40667669, 40668191, 40670358, 40684767, 40684998,…	40559343, 40569341, 40571588, 40572312, 40574471, 40578200, 40582073, 40582855, 40584633, 40585479, 40587288, 40590198, 40590586, 40596395, 40597123, 40600508, 40601362, 40604210, 40604424, 40608710, 40610499, 40619758, 40622815, 40627754, 40630598, 40636611, 40636945, 40641959, 40642359, 40646398, 40648139, 40649277, 40650739, 40652174, 40665958, 40667829, 40668289, 40670508, 40684826, 40685027,…	36.9071	36.301	PASS
BTG4	54766	NM_001367975.1	11	111365540, 111367936, 111368723, 111369329, 111382906	111366039, 111368134, 111368860, 111369527, 111383111	33.975	36.4699	PASS
BUB1B	701	NM_001211.5	15	40453270, 40457254, 40462263, 40462738, 40468678, 40475915, 40477366, 40477752, 40488746, 40491816, 40492445, 40493132, 40494606, 40494790, 40498385, 40500838, 40501836, 40502311, 40504700, 40505533, 40509697, 40510657, 40512765	40453456, 40457397, 40462322, 40462882, 40468874, 40476084, 40477580, 40477843, 40488975, 40491928, 40492560, 40493181, 40494666, 40494895, 40498659, 40500971, 40501976, 40502411, 40504849, 40505675, 40509868, 40510763, 40513324	35.0564	34.1605	PASS
C11orf80	79703	NM_024650.3	11	66512207, 66515850, 66523824, 66526514, 66555631, 66563752, 66568112, 66568502, 66571469, 66581336, 66583524, 66589114, 66590035, 66595737, 66605838, 66610320, 66610640	66512390, 66515988, 66523976, 66526567, 66555740, 66563835, 66568167, 66568573, 66571661, 66581486, 66583670, 66589235, 66590145, 66595835, 66605916, 66610540, 66610987	31.3007	28.1508	FAILED
C14orf39	317761	NM_174978.3	14	60902674, 60908792, 60921719, 60923635, 60925396, 60928072, 60928226, 60932697, 60933635, 60935163, 60936251, 60938135, 60938270, 60945018, 60950409, 60951599, 60951748, 60952663	60903765, 60908849, 60921863, 60923813, 60925457, 60928130, 60928311, 60932773, 60933762, 60935254, 60936371, 60938177, 60938457, 60945107, 60950535, 60951655, 60951804, 60952781	34.1562	30.9441	PASS
C17orf53	78995	NM_024032.5	17	42219298, 42222571, 42225226, 42228329, 42230005, 42231921, 42232221, 42232654, 42235201, 42239239	42219513, 42222621, 42226395, 42228412, 42230145, 42232032, 42232306, 42232779, 42235309, 42239844	38.9832	37.1272	PASS
C1GALT1	56913	NM_020156.5	7	7222175, 7273934, 7277886, 7283155	7222451, 7274170, 7278553, 7288247	34.243	34.5392	PASS
C1orf146	388649	NM_001012425.2	1	92683472, 92696939, 92707769, 92709774, 92710336, 92711097	92683605, 92697043, 92707862, 92709942, 92710414, 92711370	34.7488	34.3979	PASS
CACNB4	785	NM_000726.4	2	152689285, 152698417, 152709962, 152711738, 152717225, 152725691, 152727045, 152727356, 152728931, 152732940, 152737314, 152739765, 152954844, 152955463	152695893, 152698602, 152710057, 152711889, 152717334, 152725749, 152727125, 152727375, 152729007, 152733070, 152737436, 152739884, 152954927, 152955558	31.8302	32.1805	PASS
CAMK4	814	NM_001323375.2	5	110559281, 110560105, 110679722, 110710548, 110712558, 110730408, 110782384, 110784827, 110809009, 110814079, 110818483, 110819724	110559404, 110560342, 110679800, 110710610, 110712640, 110730480, 110782474, 110784901, 110809084, 110814205, 110818635, 110830584	36.2371	34.8596	PASS
CASP2	835	NM_032982.4	7	142985444, 142988633, 142989393, 142989710, 142991323, 142991690, 142997016, 142997297, 143000877, 143001767, 143002033	142985622, 142988783, 142989560, 142989791, 142991417, 142991866, 142997144, 142997387, 143001026, 143001876, 143004789	34.4649	35.3398	PASS
CASP3	836	NM_004346.4	4	185548850, 185552191, 185552919, 185553422, 185556448, 185559555, 185569619, 185570549	185550655, 185552311, 185553094, 185553550, 185556572, 185559622, 185569785, 185570601	33.6746	34.1528	PASS
CAV1	857	NM_001753.5	7	116165090, 116166579, 116199000	116165146, 116166743, 116201233	35.4108	35.8011	PASS
CBFA2T2	9139	NM_005093.3	20	32150148, 32161780, 32194762, 32198900, 32207323, 32210921, 32212570, 32216156, 32217525, 32224446, 32228147, 32232153	32150480, 32162067, 32194905, 32199141, 32207412, 32211102, 32212823, 32216241, 32217720, 32224514, 32228337, 32237836	37.3313	36.193	PASS
CBS	875	NM_001178008.2	21	44473301, 44476913, 44478255, 44478944, 44479336, 44480551, 44482421, 44483063, 44484010, 44485313, 44485497, 44485726, 44486353, 44488619, 44492095, 44493376, 44496335	44474093, 44476997, 44478363, 44479078, 44479413, 44480656, 44482505, 44483188, 44484101, 44485382, 44485631, 44485805, 44486487, 44488725, 44492311, 44493451, 44496487	39.1572	38.4303	PASS
CBX1	10951	NM_006807.5	17	46147421, 46152368, 46153363, 46154227, 46178117	46148941, 46152462, 46153540, 46154403, 46178548	35.1718	35.8058	PASS
CBX2	84733	NM_005189.3	17	77751947, 77752183, 77753161, 77755495, 77757531	77752106, 77752226, 77753226, 77755600, 77761782	39.3666	39.4512	PASS
CBX3	11335	NM_007276.5	7	26241063, 26242591, 26245988, 26248013, 26251282, 26251702	26241181, 26242642, 26246130, 26248175, 26251376, 26253227	45.6534	40.072	PASS
CBX5	23468	NM_001127322.1	12	54624730, 54639899, 54645825, 54651298, 54653054	54635689, 54639999, 54646011, 54651476, 54653329	32.4422	32.7169	PASS
CCN2	1490	NM_001901.3	6	132269316, 132271089, 132271432, 132271910, 132272247	132270700, 132271300, 132271683, 132272132, 132272512	28.0522	24.2443	FAILED
CCNB1IP1	57820	NM_182852.3	14	20779529, 20781627, 20784386, 20785953, 20793698, 20794875, 20797333, 20801413	20779911, 20781960, 20784719, 20786133, 20793812, 20794952, 20797532, 20801438	34.7155	35.1162	PASS
CCNB3	85417	NM_033031.3	X	49969416, 50027542, 50028127, 50031780, 50037863, 50051505, 50055537, 50056856, 50085201, 50089651, 50090625, 50094240, 50094606	49969601, 50027616, 50028259, 50031887, 50037993, 50054496, 50055632, 50056948, 50085338, 50089806, 50090774, 50094370, 50094913	37.5374	36.2117	PASS
CCND2	894	NM_001759.4	12	4382928, 4385171, 4387926, 4398008, 4409026	4383401, 4385386, 4388085, 4398156, 4414519	33.9141	35.2925	PASS
CCNJ	54619	NM_001134375.2	10	97803340, 97804110, 97810013, 97816458, 97816845, 97817587	97803476, 97804219, 97810223, 97816757, 97817004, 97820627	37.2713	36.1866	PASS
CCS	9973	NM_005125.2	11	66360656, 66361113, 66366587, 66366930, 66367960, 66372810, 66372960, 66373173	66360771, 66361185, 66366724, 66367107, 66368020, 66372887, 66373063, 66373490	35.706	34.346	PASS
CD9	928	NM_001769.4	12	6309566, 6334592, 6341798, 6342578, 6344395, 6344642, 6345358, 6346929	6309731, 6334700, 6341895, 6342652, 6344493, 6344731, 6345441, 6347432	33.753	32.5656	PASS
CDC20	991	NM_001255.3	1	43824652, 43824838, 43825161, 43825396, 43825640, 43825864, 43826170, 43826404, 43826791, 43827866, 43828622	43824677, 43825067, 43825309, 43825492, 43825768, 43826060, 43826264, 43826632, 43826916, 43827983, 43828874	38.04	37.4439	PASS
CDC25B	994	NM_021873.3	20	3776957, 3778269, 3779059, 3780935, 3781109, 3781390, 3781618, 3781901, 3782369, 3782571, 3782928, 3783557, 3783755, 3784051, 3785216, 3785468	3777378, 3778396, 3779110, 3780976, 3781145, 3781512, 3781740, 3782035, 3782449, 3782747, 3783023, 3783619, 3783853, 3784184, 3785327, 3786762	39.6032	39.208	PASS
CDC7	8317	NM_001134420.1	1	91966669, 91967211, 91973411, 91973819, 91977154, 91977338, 91978615, 91979505, 91980376, 91981351, 91985687, 91989598	91966860, 91967388, 91973494, 91973954, 91977247, 91977480, 91978864, 91979600, 91980554, 91981433, 91985836, 91991321	38.328	37.3447	PASS
CDH5	1003	NM_001795.5	16	66400594, 66413222, 66420712, 66422227, 66423261, 66424306, 66426039, 66429962, 66431885, 66432359, 66434674, 66436555	66400661, 66413450, 66421000, 66422343, 66423425, 66424493, 66426286, 66430104, 66432009, 66432464, 66434919, 66438687	39.8596	39.056	PASS
CDK1	983	NM_001320918.1	10	62538089, 62539899, 62544463, 62545422, 62547818, 62551648, 62551906, 62553635	62538217, 62539960, 62544619, 62545545, 62547988, 62551811, 62552047, 62554610	33.2031	30.3241	PASS
CDK2	1017	NM_001798.5	12	56360614, 56361641, 56361833, 56362562, 56363259, 56364828, 56365305	56360908, 56361718, 56361953, 56362732, 56363360, 56365031, 56366573	35.5448	35.3443	PASS
CDK4	1019	NM_000075.4	12	58141510, 58142965, 58143237, 58144439, 58144706, 58144990, 58145283, 58145958	58142400, 58143100, 58143287, 58144548, 58144873, 58145125, 58145519, 58146093	37.7051	39.1139	PASS
CDK5RAP2	55755	NM_018249.6	9	123151153, 123152019, 123156790, 123163020, 123165084, 123166314, 123169290, 123170625, 123171405, 123173636, 123177318, 123182066, 123184971, 123199573, 123201677, 123205898, 123210173, 123215734, 123220728, 123222850, 123230138, 123232389, 123234026, 123239628, 123249572, 123253585, 123280705, 123287264, 123290084, 123291022, 123292256, 123298650, 123301319, 123307992, 123313070, 123330599, 123…	123151570, 123152065, 123156916, 123163163, 123165349, 123166391, 123169526, 123170746, 123171594, 123173752, 123177437, 123182238, 123185019, 123199805, 123202250, 123206020, 123210404, 123216151, 123220900, 123222945, 123230275, 123232498, 123234156, 123239728, 123249715, 123253755, 123280923, 123287356, 123290203, 123291075, 123292418, 123298804, 123301442, 123308068, 123313180, 123330666, 123…	36.6111	35.077	PASS
CDK6	1021	NM_001145306.1	7	92234235, 92247386, 92252350, 92300740, 92354940, 92404010, 92462405, 92465792	92244600, 92247521, 92252400, 92300849, 92355107, 92404145, 92463004, 92465887	33.4515	32.7041	PASS
CDKN1A	1026	NM_001291549.2	6	36644240, 36645473, 36651874, 36653528	36644347, 36645710, 36652323, 36655109	82.945	70.9758	PASS
CDKN1B	1027	NM_004064.4	12	12870302, 12871759, 12873970	12871248, 12871888, 12875303	37.6166	40.9846	PASS
CDKN1C	1028	NM_001362474.2	11	2904448, 2905229, 2905900	2905140, 2905364, 2907005	25.9896	25.2588	FAILED
CEBPA	1050	NM_001287424.2	19	33790840	33793440	28.7823	24.4158	FAILED
CEBPB	1051	NM_005194.4	20	48807367	48809205	33.9562	30.6081	PASS
CEP63	80254	NM_025180.4	3	134204899, 134206861, 134214138, 134225951, 134250687, 134251620, 134255997, 134264428, 134264991, 134266177, 134267904, 134268905, 134270768, 134276984, 134277992, 134280219	134205398, 134206932, 134214206, 134226128, 134250782, 134251742, 134256110, 134264661, 134265130, 134266314, 134268018, 134269102, 134270854, 134277189, 134278271, 134283873	38.1126	36.8467	PASS
CHD7	55636	NM_017780.4	8	61591299, 61653818, 61693559, 61707545, 61712947, 61714087, 61720776, 61728946, 61732566, 61734349, 61734583, 61735062, 61736399, 61741222, 61742881, 61748632, 61749376, 61750227, 61750635, 61754203, 61754406, 61757423, 61757809, 61761074, 61761610, 61763052, 61763591, 61763821, 61764578, 61765057, 61765388, 61766922, 61768534, 61769004, 61773463, 61774755, 61775107, 61777575	61591641, 61655656, 61693989, 61707686, 61713084, 61714152, 61720831, 61729060, 61732649, 61734486, 61734704, 61735305, 61736575, 61741365, 61743136, 61748842, 61749571, 61750394, 61750814, 61754313, 61754611, 61757622, 61757968, 61761163, 61761713, 61763181, 61763663, 61763878, 61764806, 61765265, 61766059, 61767082, 61768761, 61769447, 61773684, 61774895, 61775211, 61780587	35.9752	37.2442	PASS
CHD9	80205	NM_001308319.1	16	53088903, 53189838, 53243394, 53256556, 53260278, 53261308, 53261460, 53262895, 53265331, 53265559, 53269097, 53272255, 53276752, 53279248, 53279507, 53281205, 53283783, 53288350, 53289512, 53296899, 53301206, 53301839, 53307538, 53308125, 53319508, 53320138, 53321869, 53325637, 53326745, 53330868, 53337632, 53340149, 53341593, 53342598, 53348289, 53348735, 53352124, 53355438, 53357932	53088989, 53191453, 53243725, 53256667, 53260424, 53261376, 53261515, 53263012, 53265417, 53265696, 53269218, 53272498, 53276928, 53279391, 53279762, 53281415, 53283978, 53288517, 53289691, 53297009, 53301402, 53302038, 53307697, 53308214, 53319611, 53320255, 53321926, 53325679, 53326964, 53331070, 53338537, 53340309, 53341865, 53342766, 53348428, 53348956, 53352252, 53355542, 53361409	36.6778	36.5753	PASS
CHEK2	11200	NM_001005735.2	22	29083731, 29085123, 29090020, 29091115, 29091698, 29092889, 29095826, 29099493, 29105994, 29107897, 29115383, 29120965, 29121231, 29126408, 29130391, 29137757	29083974, 29085203, 29090105, 29091230, 29091861, 29092975, 29095925, 29099554, 29106047, 29108005, 29115473, 29121112, 29121355, 29126536, 29130715, 29137808	39.4758	39.8225	PASS
CHST3	9469	NM_004273.5	10	73724153, 73765494, 73766930	73724452, 73765740, 73773316	40.0726	37.7056	PASS
CHST8	64377	NM_022467.3	19	34175434, 34180082, 34262318, 34262862	34176105, 34180297, 34262355, 34264414	35.1553	36.3091	PASS
CITED2	10370	NM_001168389.2	6	139692944, 139695269	139695089, 139695350	34.5703	35.7725	PASS
CKS2	1164	NM_001827.3	9	91926110, 91930085, 91931288	91926266, 91930212, 91931618	21.3559	28.2744	FAILED
CLPP	8192	NM_006012.4	19	6361542, 6361880, 6362457, 6364463, 6366269, 6368549	6361783, 6361951, 6362553, 6364650, 6366374, 6370253	36.1913	37.2662	PASS
CNOT6	57472	NM_001370472.1	5	179921379, 179956275, 179976931, 179980386, 179991489, 179991675, 179992820, 179994088, 179994849, 179996110, 179998230, 180000988	179921763, 179956388, 179977117, 179980471, 179991593, 179991743, 179992977, 179994242, 179995003, 179996340, 179998432, 180005358	35.0429	35.8592	PASS
CNTD1	124817	NM_173478.3	17	40950879, 40955638, 40956243, 40957740, 40958692, 40959786, 40961383	40951254, 40955713, 40956414, 40957902, 40958836, 40959882, 40963605	33.7659	34.8097	PASS
COX10	1352	NM_001303.4	17	13972821, 13977640, 13980052, 14005435, 14063194, 14095306, 14110127	13972965, 13977773, 13980373, 14005559, 14063264, 14095538, 14111994	54.4838	51.3437	PASS
CPEB1	64506	NM_001365240.1	15	83211951, 83215191, 83215893, 83218210, 83221230, 83222217, 83222628, 83224620, 83226510, 83240094, 83295944, 83297115, 83317190	83213452, 83215271, 83215987, 83218408, 83221366, 83222306, 83222741, 83224872, 83226736, 83240282, 83296118, 83297307, 83317546	37.9161	36.7302	PASS
CRTC1	23373	NM_001098482.2	19	18794490, 18853720, 18854918, 18856633, 18857863, 18860591, 18864310, 18870361, 18870818, 18876214, 18879295, 18882252, 18885710, 18886451, 18887981	18794638, 18853836, 18854965, 18856770, 18857924, 18860685, 18864395, 18870401, 18871038, 18876338, 18879603, 18882356, 18885796, 18886631, 18893143	39.6521	38.2617	PASS
CSF1	1435	NM_000757.6	1	110453471, 110456881, 110458256, 110459915, 110464469, 110465788, 110467398, 110467769, 110471474	110453684, 110457003, 110458318, 110460085, 110464616, 110466812, 110467450, 110467824, 110473614	63.8231	53.8717	PASS
CSF1R	1436	NM_001349736.1	5	149432858, 149433885, 149434800, 149435589, 149435782, 149436850, 149437067, 149439263, 149440425, 149441054, 149441286, 149447778, 149449436, 149449745, 149450019, 149452864, 149456839, 149457675, 149459615, 149460330, 149465942, 149471020, 149472100	149433787, 149433993, 149434899, 149435700, 149435904, 149436947, 149437155, 149439425, 149440535, 149441158, 149441412, 149447893, 149449626, 149449865, 149450134, 149453056, 149456998, 149457811, 149459899, 149460587, 149466170, 149471124, 149472185	46.4201	42.6149	PASS
CSF2	1437	NM_000758.4	5	131409482, 131409774, 131410503, 131411438	131409675, 131409815, 131410628, 131411863	39.893	38.4493	PASS
CTDNEP1	23399	NM_015343.5	17	7146910, 7147870, 7149345, 7149573, 7150110, 7150383, 7150596, 7154514, 7155118	7147564, 7147954, 7149456, 7149689, 7150181, 7150501, 7150662, 7154920, 7155297	31.3232	27.188	FAILED
CTNNB1	1499	NM_001904.4	3	41240996, 41265512, 41266017, 41266445, 41266825, 41267151, 41268699, 41274832, 41275020, 41275630, 41277215, 41277840, 41278079, 41279507, 41280625	41241161, 41265572, 41266244, 41266698, 41267063, 41267352, 41268843, 41274935, 41275358, 41275788, 41277334, 41277990, 41278200, 41279567, 41281934	34.6594	34.4245	PASS
CTTN	2017	NM_001184740.2	11	70244635, 70251371, 70253404, 70253624, 70255937, 70260648, 70261769, 70263119, 70265852, 70266506, 70269046, 70271438, 70275157, 70277297, 70279207, 70279753, 70281132, 70281572, 70282388	70244720, 70251467, 70253490, 70253697, 70256066, 70260758, 70261823, 70263229, 70265962, 70266616, 70269101, 70271507, 70275305, 70277386, 70279384, 70279824, 70281225, 70281850, 70282681	36.4664	35.696	PASS
CUL4A	8451	NM_001008895.4	13	113863927, 113864287, 113873259, 113882290, 113883760, 113887491, 113888211, 113889377, 113891137, 113893747, 113897282, 113898724, 113899263, 113899466, 113900270, 113907396, 113909007, 113909267, 113914921, 113917801	113864089, 113864402, 113873362, 113882359, 113883833, 113887653, 113888300, 113889459, 113891204, 113893865, 113897474, 113898828, 113899373, 113899551, 113900377, 113907509, 113909112, 113909439, 113915073, 113921422	35.1908	32.7522	PASS
CXCL12	6387	NM_001178134.2	10	44872515, 44874085, 44876211, 44880393	44873353, 44874171, 44876328, 44880545	33.9866	34.2563	PASS
CXCR4	7852	NM_001348056.2	2	136871919, 136874046, 136875616	136873482, 136874258, 136875719	36.8118	37.8061	PASS
CYP11A1	1583	NM_000781.3	15	74630103, 74630912, 74631578, 74631928, 74635318, 74636130, 74637385, 74640241, 74659658	74630444, 74631109, 74631656, 74632094, 74635478, 74636333, 74637584, 74640396, 74659987	35.2627	35.1834	PASS
CYP11B1	1584	NM_000497.3	8	143953773, 143956373, 143956650, 143957128, 143957657, 143958098, 143958439, 143960448, 143960991	143955902, 143956570, 143956728, 143957294, 143957811, 143958301, 143958638, 143960603, 143961241	54.1842	50.1704	PASS
CYP17A1	1586	NM_000102.4	10	104590288, 104591265, 104592268, 104592750, 104593793, 104594542, 104595011, 104596822	104590742, 104591368, 104592437, 104592965, 104593879, 104594771, 104595149, 104597170	44.7099	41.4016	PASS
CYP19A1	1588	NM_001347253.1	15	51500254, 51504517, 51507267, 51507900, 51510738, 51514546, 51519976, 51529056, 51534965, 51547715	51503253, 51504758, 51507429, 51508014, 51510852, 51514722, 51520130, 51529206, 51535147, 51547986	36.088	34.0483	PASS
CYP26B1	56603	NM_019885.3	2	72356367, 72360152, 72361890, 72362273, 72371118, 72374760	72359748, 72360436, 72362045, 72362548, 72371342, 72374991	36.2562	34.4671	PASS
CYP27B1	1594	NM_000785.4	12	58156117, 58157394, 58157881, 58158161, 58158537, 58158794, 58159080, 58159790, 58160630	58157038, 58157591, 58157959, 58158333, 58158709, 58158994, 58159282, 58159980, 58160861	34.3547	32.5382	PASS
CYP51A1	1595	NM_000786.4	7	91741467, 91746358, 91747834, 91752434, 91753048, 91755567, 91756819, 91758194, 91761088, 91763487	91743157, 91746526, 91747929, 91752629, 91753167, 91755741, 91756945, 91758370, 91761186, 91763791	29.9185	29.6542	FAILED
CYP7B1	9420	NM_004820.5	8	65503408, 65517239, 65527583, 65528248, 65536960, 65711023	65509486, 65517414, 65527789, 65528838, 65537096, 65711294	34.8913	33.752	PASS
DAZAP1	26528	NM_018959.4	19	1407585, 1417499, 1418203, 1418665, 1421147, 1422347, 1425877, 1428841, 1429966, 1430221, 1432513, 1434736	1407801, 1417539, 1418369, 1418730, 1421257, 1422395, 1425959, 1428994, 1429995, 1430361, 1432689, 1435683	31.913	36.8297	PASS
DAZL	1618	NM_001190811.1	3	16628299, 16633557, 16635162, 16636040, 16636821, 16638257, 16638495, 16638997, 16639594, 16639959, 16645947	16630220, 16633655, 16635275, 16636090, 16636892, 16638396, 16638558, 16639048, 16639685, 16640105, 16646297	33.7106	33.7503	PASS
DCAF1	9730	NM_014703.3	3	51433298, 51436166, 51440577, 51449833, 51450447, 51450736, 51451404, 51452078, 51454241, 51455570, 51456132, 51457188, 51459758, 51464823, 51466713, 51467485, 51474986, 51475401, 51477782, 51497130, 51500819, 51504945, 51517735, 51530750, 51533889	51434555, 51436258, 51440829, 51449934, 51450520, 51450840, 51451497, 51452311, 51454325, 51455652, 51456330, 51458451, 51459882, 51464992, 51466922, 51467664, 51475087, 51475913, 51477919, 51497243, 51500892, 51505021, 51517852, 51530796, 51534031	34.998	34.3846	PASS
DCAF17	80067	NM_025000.4	2	172290736, 172291593, 172300033, 172305191, 172306389, 172309634, 172314481, 172314882, 172325398, 172330376, 172333370, 172334497, 172336548, 172337484	172291213, 172291696, 172300123, 172305327, 172306467, 172309723, 172314585, 172314987, 172325540, 172330485, 172333460, 172334580, 172336703, 172341562	60.8882	53.2172	PASS
DDB1	1642	NM_001923.5	11	61066923, 61068281, 61069729, 61070054, 61070518, 61071337, 61076455, 61077268, 61077767, 61079256, 61079461, 61080971, 61081334, 61081519, 61081780, 61083757, 61083964, 61089067, 61089768, 61090483, 61091451, 61093083, 61094251, 61096835, 61097430, 61099015, 61100380	61067691, 61068404, 61069831, 61070223, 61070627, 61071507, 61076549, 61077432, 61077890, 61079367, 61079556, 61081178, 61081441, 61081682, 61081958, 61083865, 61084039, 61089169, 61089884, 61090566, 61091609, 61093180, 61094365, 61097056, 61097546, 61099163, 61100577	34.6575	34.9448	PASS
DDR2	4921	NM_001354983.2	1	162600653, 162625001, 162688827, 162722885, 162724414, 162724946, 162725454, 162729586, 162731001, 162735791, 162737019, 162740092, 162741814, 162743259, 162745442, 162745926, 162748370, 162749902	162601237, 162625164, 162688935, 162722987, 162724645, 162725093, 162725559, 162729769, 162731244, 162735853, 162737149, 162740302, 162742037, 162743386, 162745633, 162746160, 162748519, 162757195	38.5826	37.5089	PASS
DDX20	11218	NM_007204.5	1	112298523, 112299268, 112302022, 112303096, 112303328, 112303609, 112303848, 112304877, 112305299, 112305528, 112308359	112298847, 112299362, 112302190, 112303210, 112303470, 112303747, 112303906, 112304959, 112305404, 112305629, 112310622	40.0629	36.6503	PASS
DDX4	54514	NM_024415.3	5	55033889, 55034778, 55041992, 55056028, 55059003, 55059842, 55063709, 55075792, 55076894, 55077762, 55081125, 55081275, 55081557, 55082346, 55083674, 55086404, 55088469, 55094254, 55109501, 55110729, 55111141, 55112291	55033929, 55034860, 55042049, 55056105, 55059080, 55059892, 55063768, 55075893, 55076974, 55077809, 55081172, 55081322, 55081699, 55082498, 55083828, 55086533, 55088635, 55094399, 55109600, 55110999, 55111251, 55112985	38.6415	36.5755	PASS
DHCR24	1718	NM_014762.4	1	55315300, 55319107, 55319710, 55330976, 55337023, 55340766, 55341615, 55349291, 55352562	55318059, 55319285, 55319907, 55331119, 55337286, 55340884, 55341720, 55349446, 55352868	41.2896	39.1753	PASS
DHH	50846	NM_021044.4	12	49480439, 49484911, 49487993	49484267, 49485172, 49488584	35.4688	34.3633	PASS
DIAPH2	1730	NM_006729.5	X	95939841, 95990757, 95993585, 96013153, 96136578, 96167327, 96167482, 96171437, 96173508, 96185732, 96192232, 96194265, 96197017, 96200526, 96203934, 96212827, 96220092, 96327940, 96330166, 96354693, 96369725, 96396664, 96502714, 96603115, 96638908, 96684649, 96854252	95940189, 95990789, 95993761, 96013257, 96136717, 96167401, 96167551, 96171573, 96173616, 96185842, 96192350, 96194381, 96197135, 96200590, 96204038, 96213147, 96220206, 96328041, 96330260, 96354794, 96369964, 96396793, 96502838, 96603279, 96639043, 96684744, 96859996	35.7394	30.1391	PASS
DICER1	23405	NM_030621.4	14	95552565, 95557371, 95557540, 95560225, 95562162, 95566117, 95569683, 95571408, 95572015, 95572378, 95573945, 95574217, 95574661, 95577654, 95578509, 95579429, 95582004, 95582790, 95583959, 95590533, 95592917, 95595809, 95596395, 95597846, 95598852, 95599652, 95606996, 95608020, 95624268	95557000, 95557446, 95557702, 95560493, 95563050, 95566272, 95570463, 95571583, 95572120, 95572560, 95574098, 95574430, 95574840, 95577793, 95578584, 95579561, 95582158, 95583032, 95584091, 95591005, 95593085, 95595969, 95596529, 95597976, 95599014, 95599840, 95607096, 95608085, 95624347	34.024	34.9434	PASS
DLX5	1749	NM_005221.6	7	96649708, 96651497, 96653581	96650377, 96651681, 96654143	35.393	35.9129	PASS
DLX6	1750	NM_005222.4	7	96634865, 96636950, 96639108	96635725, 96637143, 96640352	39.2394	38.4792	PASS
DMC1	11144	NM_007068.4	22	38914953, 38917613, 38933597, 38934300, 38934544, 38935326, 38945930, 38948671, 38951362, 38958292, 38962595, 38963588, 38964211, 38966048	38916094, 38917729, 38933657, 38934414, 38934617, 38935417, 38946002, 38948712, 38951414, 38958374, 38962741, 38963632, 38964294, 38966188	31.6601	30.3729	PASS
DMRT1	1761	NM_021951.3	9	841697, 846960, 893912, 916763, 967985	842192, 847143, 894195, 916907, 969090	46.6665	37.9519	PASS
DMRTA1	63951	NM_022160.3	9	22446823, 22451063	22447731, 22455739	35.8582	36.4327	PASS
DMRTB1	63948	NM_033067.2	1	53925072, 53927146, 53930310, 53932268	53925703, 53927318, 53930520, 53933161	34.2222	30.9291	PASS
DMXL2	23312	NM_001174116.2	15	51739988, 51742326, 51743842, 51745747, 51747348, 51748263, 51748506, 51749525, 51750703, 51750906, 51755576, 51756872, 51757763, 51758381, 51763420, 51766541, 51768786, 51770468, 51772145, 51772739, 51778270, 51780151, 51780745, 51783775, 51787221, 51790749, 51795003, 51799331, 51806639, 51809275, 51827860, 51828363, 51829685, 51830410, 51834530, 51837780, 51839427, 51855578, 51856322, 51857285,…	51741390, 51742543, 51743894, 51745838, 51747425, 51748390, 51748566, 51749663, 51750824, 51750992, 51755693, 51757073, 51757848, 51758508, 51763598, 51766789, 51768916, 51770544, 51772336, 51773820, 51778534, 51780316, 51780842, 51783944, 51787331, 51792428, 51795230, 51799450, 51806756, 51809364, 51827981, 51829059, 51829956, 51830649, 51834704, 51837963, 51839605, 51855644, 51856457, 51857363,…	36.8907	35.9132	PASS
DND1	373863	NM_194249.3	5	140050379, 140052030, 140052856, 140053104	140051335, 140052491, 140052973, 140053161	33.9132	31.7466	PASS
DNMT1	1786	NM_001130823.3	19	10244022, 10244893, 10246412, 10246797, 10247761, 10248508, 10249115, 10250352, 10250722, 10251457, 10251781, 10252704, 10254442, 10257027, 10259560, 10260129, 10260529, 10262074, 10262426, 10264969, 10265262, 10265581, 10266529, 10267067, 10270334, 10270518, 10270694, 10271060, 10273343, 10274002, 10277274, 10279006, 10283766, 10284547, 10286216, 10287968, 10290863, 10291026, 10291454, 10292717,…	10244377, 10244983, 10246528, 10246963, 10247956, 10248685, 10249281, 10250493, 10251004, 10251585, 10251865, 10252896, 10254663, 10257200, 10259693, 10260333, 10260644, 10262221, 10262523, 10265155, 10265449, 10265732, 10266621, 10267185, 10270443, 10270598, 10270739, 10271094, 10273424, 10274036, 10277361, 10279040, 10283850, 10284581, 10286294, 10288043, 10290910, 10291245, 10291561, 10292753,…	38.5382	35.8043	PASS
DNMT3A	1788	NM_175629.2	2	25455830, 25458576, 25459805, 25461999, 25463171, 25463509, 25464431, 25466767, 25467024, 25467409, 25468122, 25468889, 25469029, 25469489, 25469920, 25470460, 25470906, 25497810, 25498369, 25505310, 25523008, 25536782, 25565299	25457289, 25458694, 25459874, 25462084, 25463319, 25463599, 25464576, 25466851, 25467207, 25467521, 25468201, 25468933, 25469178, 25469645, 25470027, 25470618, 25471121, 25497956, 25498412, 25505580, 25523112, 25537030, 25565459	37.8848	36.8868	PASS
DNMT3L	29947	NM_013369.4	21	45666222, 45668909, 45670693, 45671506, 45674500, 45675950, 45678406, 45679320, 45679515, 45680678, 45681037, 45681623	45666448, 45668994, 45670832, 45671581, 45674588, 45676037, 45678577, 45679432, 45679594, 45680722, 45681149, 45681780	41.5803	39.2804	PASS
DRD2	1813	NM_000795.4	11	113280327, 113283278, 113285097, 113286143, 113287585, 113288749, 113295089, 113345798	113281642, 113283605, 113285183, 113286333, 113287721, 113288858, 113295404, 113346120	38.6935	35.3467	PASS
E2F1	1869	NM_005225.3	20	32263283, 32264911, 32265232, 32266007, 32267561, 32268132, 32273810	32264785, 32265136, 32265346, 32266159, 32267780, 32268222, 32274191	32.3471	28.3426	FAILED
EBF2	64641	NM_022659.4	8	25699241, 25708110, 25715835, 25718565, 25718825, 25720225, 25744271, 25745358, 25747268, 25765990, 25890601, 25897544, 25898132, 25898455, 25899611, 25902245	25702156, 25708277, 25716020, 25718742, 25718890, 25720313, 25744397, 25745488, 25747385, 25766071, 25890669, 25897617, 25898187, 25898518, 25899767, 25902929	35.4898	35.3153	PASS
EDN1	1906	NM_001955.5	6	12290594, 12292574, 12294174, 12294494, 12296195	12290926, 12292742, 12294329, 12294637, 12297427	43.3197	42.6225	PASS
EDN2	1907	NM_001956.5	1	41944446, 41946766, 41948137, 41949718, 41950209	41945173, 41946864, 41948259, 41949874, 41950354	37.1869	36.4398	PASS
EDNRA	1909	NM_001957.4	4	148402249, 148406764, 148441003, 148453658, 148457029, 148460969, 148461529, 148463630	148402528, 148407253, 148441130, 148453856, 148457181, 148461102, 148461637, 148466106	50.4413	48.2457	PASS
EDNRB	1910	NM_001201397.1	13	78469616, 78473994, 78474656, 78475193, 78477291, 78477630, 78492226, 78493532	78472469, 78474102, 78474789, 78475342, 78477495, 78477742, 78492759, 78493903	35.1113	35.793	PASS
EEF2K	29904	NM_013302.4	16	22217599, 22236975, 22255951, 22260076, 22261975, 22262472, 22268069, 22268574, 22268964, 22269815, 22271783, 22274431, 22276139, 22277711, 22278009, 22284947, 22291519, 22295208	22218000, 22237296, 22256051, 22260136, 22262012, 22262643, 22268218, 22268706, 22269091, 22270016, 22271850, 22274508, 22276201, 22277845, 22278197, 22285071, 22291697, 22300059	37.7191	36.1291	PASS
EFNA5	1946	NM_001962.3	5	106712595, 106722936, 106723407, 106762918, 107006190	106717077, 106723016, 106723472, 106763210, 107006638	35.929	36.4642	PASS
EGF	1950	NM_001963.6	4	110834039, 110862102, 110864410, 110864998, 110866229, 110880468, 110882023, 110883019, 110884329, 110885557, 110890127, 110895859, 110897168, 110901128, 110901982, 110904578, 110908900, 110909740, 110914403, 110915889, 110920835, 110925661, 110929308, 110932358	110834618, 110862301, 110864591, 110865225, 110866431, 110880593, 110882145, 110883141, 110884454, 110885693, 110890275, 110895963, 110897391, 110901295, 110902131, 110904697, 110909016, 110909865, 110914525, 110916036, 110921002, 110925778, 110929386, 110934922	36.0547	36.1517	PASS
EGFR	1956	NM_005228.5	7	55086710, 55209979, 55210998, 55214299, 55218987, 55220239, 55221704, 55223523, 55224226, 55224452, 55225356, 55227832, 55229192, 55231426, 55232973, 55238868, 55240676, 55241614, 55242415, 55248986, 55259412, 55260459, 55266410, 55268009, 55268881, 55269428, 55270210, 55272949	55087058, 55210130, 55211181, 55214433, 55219055, 55220357, 55221845, 55223639, 55224352, 55224525, 55225446, 55228031, 55229324, 55231516, 55233130, 55238906, 55240817, 55241736, 55242513, 55249171, 55259567, 55260534, 55266556, 55268106, 55269048, 55269475, 55270318, 55279321	39.4202	36.4291	PASS
EGR1	1958	NM_001964.3	5	137801168, 137802446	137801757, 137804992	39.9516	38.7959	PASS
EIF2B2	8892	NM_014239.4	14	75469624, 75469978, 75470254, 75471440, 75472569, 75473280, 75474425, 75475734	75469856, 75470098, 75470402, 75471603, 75472664, 75473417, 75474491, 75479069	42.7168	39.4648	PASS
EIF2B4	8890	NM_001318965.1	2	27587219, 27587585, 27589626, 27589941, 27590324, 27590613, 27590892, 27591239, 27591521, 27591873, 27592281, 27592743	27587466, 27587765, 27589803, 27590068, 27590426, 27590689, 27591006, 27591330, 27591600, 27592079, 27592416, 27592892	36.8432	36.6798	PASS
EIF2B5	8893	NM_003907.3	3	183853146, 183854400, 183855408, 183855686, 183855954, 183857868, 183858206, 183859713, 183860025, 183860290, 183860567, 183860840, 183861230, 183861887, 183862385, 183862672	183853368, 183854524, 183855593, 183855863, 183856034, 183857945, 183858518, 183859858, 183860166, 183860391, 183860674, 183860930, 183861353, 183862012, 183862495, 183863099	36.3345	34.8703	PASS
EIF2S2	8894	NM_003908.5	20	32676115, 32678323, 32681481, 32684463, 32685222, 32686304, 32691268, 32693174, 32699902	32677711, 32678408, 32681537, 32684611, 32685322, 32686439, 32691371, 32693351, 32700049	32.5618	30.6969	PASS
EIF4ENIF1	56478	NM_001164501.2	22	31835353, 31836690, 31837760, 31838948, 31840592, 31843412, 31844139, 31845334, 31846275, 31850130, 31851122, 31851838, 31854461, 31858918, 31859667, 31864161, 31867830, 31884609, 31885377	31836107, 31836854, 31838104, 31839080, 31840676, 31843551, 31844218, 31845517, 31846346, 31850362, 31851301, 31851973, 31854636, 31859119, 31859953, 31864288, 31867903, 31884731, 31885542	36.104	36.4895	PASS
ELAVL2	1993	NM_001351455.2	9	23690102, 23693446, 23701377, 23704916, 23731020, 23762004, 23765007, 23825804	23692885, 23693484, 23701602, 23705069, 23731123, 23762247, 23765097, 23826238	36.0466	35.1188	PASS
EMX1	2016	NM_004097.3	2	73144648, 73151438, 73160916	73145501, 73151622, 73162020	31.7769	28.1197	FAILED
EMX2	2018	NM_004098.4	10	119302257, 119305143, 119307576	119303184, 119305327, 119309057	39.1714	48.4321	PASS
ERCC1	2067	NM_202001.3	19	45915969, 45917221, 45918119, 45920079, 45922356, 45923582, 45924436, 45926528	45917003, 45917292, 45918218, 45920155, 45922455, 45923685, 45924651, 45926786	37.4159	36.2514	PASS
ERCC2	2068	NM_000400.3	19	45853095, 45855467, 45855764, 45856004, 45856341, 45856500, 45857988, 45858923, 45860528, 45860732, 45860888, 45864782, 45867001, 45867244, 45867493, 45867682, 45868096, 45868300, 45871888, 45872188, 45872328, 45873391, 45873794	45854979, 45855610, 45855907, 45856074, 45856413, 45856592, 45858109, 45858986, 45860629, 45860801, 45860957, 45864900, 45867169, 45867377, 45867589, 45867805, 45868212, 45868416, 45872001, 45872250, 45872405, 45873490, 45873831	37.0469	37.7254	PASS
ERCC4	2072	NM_005236.3	16	14014011, 14015888, 14020418, 14021885, 14024567, 14026014, 14028049, 14029003, 14031623, 14038580, 14041471	14014229, 14016068, 14020613, 14022092, 14024747, 14026142, 14028159, 14029600, 14031715, 14038692, 14046205	33.002	34.8198	PASS
ERCC6	2074	NM_000124.4	10	50662516, 50668419, 50669398, 50678228, 50679021, 50680422, 50680955, 50681523, 50682073, 50684261, 50686400, 50690733, 50691392, 50701163, 50708584, 50713930, 50732079, 50736463, 50738766, 50740589, 50747008	50667280, 50668497, 50669602, 50678935, 50679166, 50680516, 50681074, 50681633, 50682288, 50684356, 50686516, 50690909, 50691562, 50701298, 50708742, 50714058, 50732823, 50736571, 50738886, 50741024, 50747167	41.7821	40.7507	PASS
EREG	2069	NM_001432.3	4	75230862, 75245165, 75246731, 75248362, 75250444	75231092, 75245251, 75246854, 75248511, 75254466	39.8618	34.3184	PASS
ESCO2	157570	NM_001017420.3	8	27632071, 27633016, 27633879, 27637691, 27641517, 27645402, 27646364, 27649480, 27650185, 27657058, 27660823	27632124, 27633084, 27634686, 27637784, 27641574, 27645519, 27646495, 27649569, 27650328, 27657233, 27662833	34.8247	34.8946	PASS
ESPL1	9700	NM_012291.5	12	53662083, 53662539, 53662808, 53664162, 53664462, 53666505, 53668601, 53670404, 53670867, 53671254, 53671605, 53673516, 53675291, 53676048, 53676913, 53677166, 53677842, 53679708, 53681756, 53682322, 53682874, 53683188, 53683869, 53684131, 53684625, 53685474, 53685768, 53686062, 53686358, 53686590, 53687057	53662161, 53662631, 53663869, 53664266, 53664582, 53666641, 53668794, 53670643, 53671011, 53671392, 53671744, 53673650, 53675410, 53676219, 53677041, 53677322, 53677951, 53680696, 53682125, 53682483, 53683087, 53683378, 53683996, 53684253, 53684780, 53685644, 53685872, 53686177, 53686441, 53686754, 53687422	39.9249	38.0053	PASS
ESR1	2099	NM_001291230.1	6	152126840, 152128978, 152163732, 152201790, 152265308, 152332791, 152382126, 152415520, 152419867	152126955, 152129499, 152163928, 152201906, 152265643, 152332929, 152382259, 152415703, 152424409	41.3854	22.0696	FAILED
ESR2	2100	NM_001437.2	14	64695035, 64701688, 64716264, 64723944, 64727167, 64735513, 64746699, 64749342, 64760751	64700041, 64701868, 64716397, 64724082, 64727466, 64735629, 64746871, 64749793, 64761089	36.8889	36.4774	PASS
ETV5	2119	NM_004454.3	3	185764103, 185769819, 185774864, 185775212, 185782206, 185783602, 185797606, 185798835, 185823094, 185823238, 185823414, 185823613, 185826729	185766649, 185769920, 185775033, 185775280, 185782265, 185783861, 185797893, 185798964, 185823144, 185823285, 185823501, 185823731, 185826878	38.002	36.2132	PASS
EXO1	9156	NM_130398.4	1	242011506, 242012033, 242012414, 242013711, 242015594, 242016660, 242020647, 242021808, 242023819, 242024708, 242030132, 242035334, 242042051, 242045218, 242048616, 242052767	242011655, 242012329, 242012518, 242013888, 242015713, 242016783, 242020784, 242022020, 242024006, 242024804, 242030357, 242035580, 242042645, 242045319, 242048809, 242053241	46.5783	43.6253	PASS
EXOSC10	5394	NM_001001998.3	1	11126675, 11128065, 11128702, 11129616, 11130957, 11132144, 11133991, 11134288, 11136899, 11137422, 11137658, 11139768, 11140556, 11140821, 11141139, 11142745, 11147505, 11147857, 11148180, 11150611, 11151071, 11151550, 11155815, 11158077, 11159778	11126805, 11128141, 11128763, 11129787, 11131030, 11132228, 11134065, 11134383, 11137005, 11137500, 11137708, 11139879, 11140606, 11140969, 11141295, 11142935, 11147648, 11147967, 11148255, 11150725, 11151236, 11151654, 11155938, 11158213, 11159926	37.9006	34.9127	PASS
EZHIP	340602	NM_203407.3	X	51149800	51151695	37.5824	35.2964	PASS
FAAP20	199990	NM_001282670.1	1	2120987, 2125078, 2125437, 2129446, 2130193, 2135003, 2143811, 2143988	2121220, 2125349, 2125572, 2129581, 2132664, 2135069, 2143897, 2144159	39.6424	36.872	PASS
FABP6	2172	NM_001130958.2	5	159614388, 159626056, 159640743, 159656553, 159659105, 159661827, 159665613	159614461, 159626164, 159640826, 159656631, 159659280, 159661916, 159665723	41.2355	38.1954	PASS
FADS2	9415	NM_004265.4	11	61595772, 61605250, 61607806, 61608096, 61615631, 61624483, 61624926, 61630444, 61630754, 61631179, 61632624, 61633110	61596069, 61605360, 61608003, 61608197, 61615756, 61624543, 61625002, 61630541, 61630850, 61631258, 61632749, 61634826	34.6208	32.8004	PASS
FANCA	2175	NM_000135.4	16	89803957, 89805290, 89805541, 89805886, 89806402, 89807212, 89809208, 89811367, 89812992, 89813239, 89815067, 89816138, 89818546, 89824985, 89828357, 89831298, 89833549, 89836245, 89836574, 89836972, 89838086, 89839679, 89842150, 89845209, 89845351, 89846277, 89849267, 89849415, 89851262, 89857811, 89858335, 89858879, 89862314, 89865574, 89866013, 89869667, 89871688, 89874702, 89877115, 89877337,…	89805116, 89805382, 89805697, 89805961, 89806507, 89807274, 89809346, 89811479, 89813096, 89813298, 89815175, 89816310, 89818630, 89825113, 89828430, 89831474, 89833645, 89836432, 89836667, 89837042, 89838222, 89839792, 89842223, 89845258, 89845411, 89846365, 89849326, 89849510, 89851372, 89857944, 89858476, 89858955, 89862426, 89865640, 89866046, 89869749, 89871800, 89874775, 89877210, 89877479,…	54.0618	46.3082	PASS
FANCB	2187	NM_001018113.3	X	14861527, 14862625, 14862978, 14868627, 14871161, 14875984, 14877304, 14882682, 14887045, 14891108	14862103, 14862862, 14863408, 14868796, 14871289, 14876076, 14877456, 14883702, 14887165, 14891191	35.0639	33.0755	PASS
FANCC	2176	NM_000136.3	9	97861336, 97869348, 97873745, 97876911, 97879597, 97887368, 97888811, 97897628, 97912205, 97933361, 97934319, 98002931, 98009714, 98011409, 98079808	97864132, 97869551, 97873919, 97876992, 97879672, 97887467, 97888863, 97897784, 97912369, 97933425, 97934429, 98003025, 98009798, 98011651, 98079991	35.2351	35.5626	PASS
FANCD2	2177	NM_033084.5	3	10068121, 10070309, 10074516, 10076153, 10076379, 10076857, 10077971, 10080963, 10081405, 10083307, 10084243, 10084734, 10085168, 10085513, 10088264, 10089601, 10091058, 10094071, 10101978, 10103835, 10105476, 10106040, 10106413, 10107078, 10107548, 10108893, 10114555, 10114937, 10116214, 10119765, 10122784, 10123030, 10127496, 10128818, 10130133, 10130512, 10131976, 10133865, 10134969, 10135973,…	10068157, 10070405, 10074656, 10076220, 10076482, 10076917, 10078023, 10081041, 10081529, 10083394, 10084347, 10084834, 10085276, 10085548, 10088407, 10089735, 10091189, 10094181, 10102087, 10103895, 10105595, 10106113, 10106559, 10107178, 10107663, 10109001, 10114665, 10115046, 10116357, 10119881, 10122912, 10123148, 10127606, 10128948, 10130226, 10130634, 10132069, 10133936, 10135007, 10136047,…	43.9562	41.2102	PASS
FANCE	2178	NM_021922.3	6	35420115, 35423524, 35425333, 35425693, 35426074, 35427108, 35427459, 35428329, 35430566, 35434021	35420570, 35424130, 35425377, 35425761, 35426217, 35427231, 35427537, 35428395, 35430691, 35434879	42.6407	34.3604	PASS
FANCF	2188	NM_022725.4	11	22644079	22647369	45.5043	44.6644	PASS
FANCG	2189	NM_004629.1	9	35073836, 35074368, 35074924, 35075276, 35075462, 35075959, 35076429, 35076721, 35076968, 35077261, 35078138, 35078602, 35079148, 35079438	35074213, 35074491, 35075079, 35075322, 35075751, 35076025, 35076580, 35076867, 35077098, 35077396, 35078340, 35078733, 35079238, 35079939	36.6826	32.6387	PASS
FANCI	55215	NM_001113378.1	15	89787210, 89790860, 89801935, 89803944, 89804816, 89805052, 89806650, 89807134, 89807753, 89811630, 89816608, 89817399, 89819942, 89821918, 89824401, 89824996, 89826367, 89828327, 89833444, 89834844, 89835919, 89836173, 89837064, 89838146, 89843031, 89843531, 89844557, 89847095, 89848346, 89848572, 89848836, 89849238, 89850707, 89850844, 89856135, 89857843, 89858513, 89859628	89787264, 89790962, 89802007, 89804074, 89804972, 89805109, 89806691, 89807257, 89807838, 89811756, 89816700, 89817535, 89820122, 89822005, 89824531, 89825066, 89826481, 89828449, 89833512, 89834945, 89836095, 89836294, 89837228, 89838325, 89843197, 89843616, 89844673, 89847146, 89848473, 89848640, 89848929, 89849425, 89850760, 89850903, 89856203, 89857938, 89858620, 89860362	38.8762	37.4728	PASS
FANCL	55120	NM_001114636.1	2	58386378, 58387243, 58388657, 58390001, 58390164, 58390569, 58392859, 58425714, 58431265, 58449077, 58453863, 58456949, 58459189, 58468353	58386935, 58387314, 58388773, 58390082, 58390209, 58390652, 58393009, 58425797, 58431361, 58449177, 58453919, 58457009, 58459247, 58468515	36.5866	35.3206	PASS
FANCM	57697	NM_020937.4	14	45605133, 45606272, 45609835, 45618040, 45620600, 45623123, 45623900, 45624576, 45628299, 45633562, 45636153, 45639792, 45642258, 45644274, 45650633, 45650840, 45652977, 45654420, 45656984, 45658005, 45665375, 45667847, 45669073	45605742, 45606444, 45609912, 45618198, 45620731, 45623255, 45624025, 45624662, 45628483, 45633768, 45636366, 45639949, 45642413, 45646179, 45650727, 45650908, 45653105, 45654576, 45657090, 45658565, 45665750, 45668138, 45670093	34.1712	34.1752	PASS
FBXO18	84893	NM_032807.4	10	5936349, 5937019, 5944983, 5948000, 5950888, 5951122, 5952901, 5955710, 5956141, 5957366, 5958197, 5959383, 5959553, 5960305, 5963221, 5963411, 5965584, 5966274, 5967330, 5969398, 5978419, 5979073	5936474, 5937150, 5945138, 5948595, 5951018, 5951257, 5953091, 5955802, 5956232, 5957534, 5958419, 5959470, 5959639, 5960441, 5963320, 5963532, 5965659, 5966471, 5967455, 5969504, 5978550, 5979556	36.1252	34.5786	PASS
FER1L6	654463	NM_001039112.2	8	124864227, 124968232, 124975518, 124978247, 124978399, 124982275, 124985674, 124987390, 124988138, 124989657, 124992705, 124998308, 125015407, 125022834, 125025671, 125029868, 125033790, 125035684, 125047518, 125052123, 125058008, 125061848, 125072421, 125072789, 125074093, 125076588, 125078669, 125080008, 125081601, 125082708, 125083747, 125088439, 125094529, 125103664, 125107137, 125109512, 125…	124864425, 124968314, 124975638, 124978301, 124978530, 124982337, 124985752, 124987546, 124988324, 124989849, 124993051, 124998416, 125015587, 125022954, 125025771, 125029958, 125033909, 125035836, 125047695, 125052247, 125058142, 125061997, 125072531, 125072950, 125074273, 125076814, 125078791, 125080047, 125081716, 125082839, 125083872, 125088566, 125094699, 125103824, 125107279, 125109600, 125…	38.9552	37.4054	PASS
FETUB	26998	NM_014375.3	3	186358188, 186358819, 186360260, 186362540, 186364037, 186369007, 186370052	186358474, 186358929, 186360347, 186362709, 186364138, 186369090, 186370930	39.521	40.1521	PASS
FEZF1	389549	NM_001024613.4	7	121941357, 121942853, 121943231, 121943691	121942409, 121942985, 121943365, 121944804	44.7336	44.2047	PASS
FGF2	2247	NM_002006.5	4	123747863, 123797476, 123813366	123748507, 123797579, 123819391	28.5735	23.766	FAILED
FGF8	2253	NM_033163.4	10	103529866, 103531220, 103534489, 103534887, 103535497, 103535626	103530376, 103531326, 103534669, 103534973, 103535533, 103535871	29.4652	32.3935	FAILED
FGF9	2254	NM_002010.3	13	22245212, 22255181, 22275329	22246328, 22255284, 22278637	54.7531	50.4923	PASS
FGFR1	2260	NM_001174067.1	8	38268661, 38271436, 38271670, 38272077, 38272297, 38273388, 38274824, 38275388, 38275746, 38277051, 38279315, 38282027, 38283640, 38285439, 38285870, 38287200, 38314874, 38318614, 38325190	38271322, 38271541, 38271807, 38272147, 38272419, 38273578, 38274934, 38275509, 38275891, 38277253, 38279459, 38282217, 38283763, 38285611, 38285953, 38287466, 38315052, 38318773, 38325242	35.1966	34.6844	PASS
FGFR2	2263	NM_022970.3	10	123237844, 123243212, 123244909, 123246868, 123247505, 123256046, 123258009, 123260340, 123263304, 123274631, 123278196, 123279493, 123298106, 123310804, 123324016, 123324952, 123353223, 123357476	123239535, 123243317, 123245046, 123246938, 123247627, 123256236, 123258119, 123260461, 123263455, 123274833, 123278343, 123279683, 123298229, 123310973, 123324093, 123325218, 123353481, 123357972	35.4204	34.3886	PASS
FHL2	2274	NM_201555.2	2	105974169, 105979742, 105984027, 105990016, 106002818, 106006564, 106013104, 106015299	105977891, 105979928, 105984196, 105990190, 106002997, 106006684, 106013154, 106015508	36.476	35.7123	PASS
FIGLA	344018	NM_001004311.3	2	71004442, 71004769, 71012547, 71014781, 71017540	71004514, 71004803, 71012771, 71014933, 71017775	44.466	40.7395	PASS
FMN2	56776	NM_001305424.2	1	240255183, 240286479, 240341221, 240343469, 240351507, 240370099, 240374391, 240421245, 240458122, 240492376, 240492639, 240493903, 240497187, 240497409, 240519116, 240555811, 240601361, 240635672, 240637428	240257024, 240286645, 240341368, 240343480, 240351562, 240372032, 240374535, 240421332, 240458183, 240492467, 240492768, 240494049, 240497246, 240497529, 240519208, 240555862, 240601510, 240635753, 240638487	40.1287	39.8688	PASS
FMR1	2332	NM_002024.5	X	146993437, 147003451, 147007058, 147009840, 147010177, 147011467, 147011647, 147013944, 147014204, 147018023, 147018985, 147019618, 147022095, 147024651, 147026389, 147027054, 147030203	146993748, 147003503, 147007151, 147009911, 147010325, 147011560, 147011763, 147014114, 147014282, 147018132, 147019119, 147019680, 147022181, 147024846, 147026571, 147027136, 147032645	32.7746	29.2934	FAILED
FOS	2353	NM_005252.4	14	75745531, 75746580, 75747263, 75747486	75745826, 75746831, 75747370, 75748933	43.8615	41.6217	PASS
FOXA3	3171	NM_004497.3	19	46367584, 46375333	46367783, 46377055	38.0401	37.81	PASS
FOXC1	2296	NM_001453.3	6	1610150	1614132	34.8367	27.4442	FAILED
FOXE1	2304	NM_004473.4	9	100615508	100618999	35.9787	29.605	FAILED
FOXL2	668	NM_023067.4	3	138663066	138665979	30.8628	27.994	FAILED
FOXN1	8456	NM_001369369.1	17	26833366, 26850974, 26851521, 26854269, 26856112, 26857767, 26861349, 26861725, 26864135	26833461, 26851110, 26851985, 26854379, 26856242, 26857863, 26861556, 26862216, 26865918	38.4226	36.9454	PASS
FOXO1	2308	NM_002015.4	13	41129804, 41133646, 41239720	41133171, 41134997, 41240778	32.8529	31.0589	PASS
FOXO3	2309	NM_201559.3	6	108881028, 108882289, 108984658, 109001030	108881218, 108883032, 108986092, 109005977	66.4986	35.8446	PASS
FOXO4	4303	NM_005938.4	X	70315701, 70320534, 70321927	70316831, 70321590, 70323382	35.7428	34.871	PASS
FOXP3	50943	NM_014009.4	X	49106899, 49108125, 49109587, 49110378, 49111890, 49112176, 49113208, 49113382, 49113884, 49114121, 49114753, 49121123	49107944, 49108226, 49109663, 49110528, 49111970, 49112263, 49113312, 49113469, 49114022, 49114225, 49114984, 49121172	34.9319	29.7694	FAILED
FSHB	2488	NM_000510.3	11	30252561, 30253444, 30255117	30252625, 30253608, 30256741	34.2683	33.7293	PASS
FSHR	2492	NM_000145.4	2	49189296, 49195837, 49210051, 49210237, 49216116, 49217705, 49244628, 49247225, 49295358, 49381405	49191105, 49196022, 49210125, 49210305, 49216193, 49217776, 49244702, 49247299, 49295429, 49381654	49.1363	44.0039	PASS
FST	10468	NM_013409.3	5	52776459, 52778710, 52779334, 52779899, 52780827, 52781781	52776706, 52778901, 52779552, 52780123, 52781057, 52782964	33.0239	30.2991	PASS
FSTL3	10272	NM_005860.3	19	676392, 677792, 680274, 681333, 681650	676526, 677977, 680489, 681560, 683385	26.4994	20.9506	FAILED
FZD1	8321	NM_003505.2	7	90893748	90900641	38.0935	36.8428	PASS
FZD4	8322	NM_012193.4	11	86656721, 86665843	86663512, 86666437	34.4312	36.6154	PASS
FZR1	51343	NM_001136198.1	19	3522954, 3525866, 3526118, 3526257, 3526978, 3527629, 3530790, 3531712, 3531909, 3532415, 3533292, 3534419, 3534793	3523056, 3525991, 3526181, 3526384, 3527060, 3527812, 3530855, 3531814, 3532093, 3532648, 3533396, 3534520, 3536755	38.5846	38.6029	PASS
GABRB1	2560	NM_000812.4	4	47033584, 47033931, 47034434, 47163266, 47322144, 47405335, 47405576, 47408699, 47427691	47033748, 47034022, 47034501, 47163486, 47322226, 47405472, 47405728, 47408943, 47428464	39.0599	37.9475	PASS
GADD45G	10912	NM_006705.4	9	92219927, 92220347, 92220582, 92220884	92220089, 92220448, 92220795, 92221470	32.6136	32.7914	PASS
GALT	2592	NM_000155.4	9	34646672, 34647086, 34647489, 34647654, 34647829, 34648112, 34648331, 34648759, 34648995, 34649407, 34650366	34646783, 34647255, 34647564, 34647702, 34647958, 34648168, 34648453, 34648891, 34649078, 34649561, 34651032	36.9782	36.6072	PASS
GAS2	2620	NM_001143830.2	11	22688157, 22696396, 22707214, 22747838, 22759251, 22770666, 22777392, 22833344	22688445, 22696560, 22707335, 22747979, 22759314, 22770807, 22777499, 22834601	37.8159	37.1013	PASS
GATA4	2626	NM_001308093.1	8	11561711, 11565365, 11606425, 11607620, 11612555, 11614444, 11615802	11561813, 11566437, 11606594, 11607745, 11612642, 11614592, 11617511	26.4063	22.1924	FAILED
GATA6	2627	NM_005257.5	18	19749550, 19751069, 19756916, 19761414, 19762718, 19762901, 19780619	19749643, 19752240, 19757082, 19761539, 19762805, 19763004, 19782491	34.5885	31.1016	PASS
GDF9	2661	NM_005260.5	5	132196877, 132199829	132198248, 132200283	41.1738	39.875	PASS
GDNF	2668	NM_001190468.1	5	37812779, 37834748, 37835736	37816237, 37834924, 37835929	34.5016	35.2861	PASS
GGT1	2678	NM_001288833.2	22	24999160, 25003921, 25005932, 25006217, 25007042, 25010743, 25011008, 25016295, 25016880, 25019074, 25019747, 25023399, 25023819, 25024048, 25024242, 25024660	24999494, 25003990, 25006000, 25006498, 25007212, 25010873, 25011094, 25016487, 25017037, 25019223, 25019883, 25023586, 25023946, 25024160, 25024355, 25024963	63.9709	43.6456	PASS
GHR	2690	NM_001242399.2	5	42424554, 42565966, 42629140, 42688992, 42695019, 42699926, 42711309, 42713531, 42718154, 42718555	42424700, 42566046, 42629205, 42689121, 42695191, 42700104, 42711474, 42713621, 42718223, 42721980	37.4807	39.4502	PASS
GJA1	2697	NM_000165.5	6	121756792, 121767978	121756978, 121770873	34.4618	36.2092	PASS
GJA4	2701	NM_002060.3	1	35258600, 35259798	35258669, 35261348	59.5275	51.683	PASS
GMNC	647309	NM_001146686.3	3	190570526, 190575572, 190576717, 190578473, 190580402	190573704, 190575688, 190576805, 190578647, 190580483	35.9095	36.4134	PASS
GNAS	2778	NM_080425.3	20	57427771, 57470667, 57473996, 57478586, 57478727, 57480438, 57484217, 57484405, 57484576, 57484739, 57485006, 57485389, 57485738	57430388, 57470739, 57474040, 57478640, 57478846, 57480535, 57484271, 57484478, 57484634, 57484859, 57485136, 57485456, 57486247	35.9047	34.9512	PASS
GNPAT	8443	NM_014236.4	1	231376958, 231386707, 231396253, 231398469, 231401039, 231401458, 231401760, 231402023, 231403426, 231406504, 231408058, 231409668, 231410967, 231411151, 231411881, 231413245	231377202, 231386889, 231396429, 231398598, 231401166, 231401533, 231401911, 231402153, 231403649, 231406746, 231408137, 231409808, 231411066, 231411244, 231411942, 231413719	36.4917	34.8502	PASS
GNRH1	2796	NM_000825.3	8	25276774, 25279089, 25280706	25276976, 25279184, 25282556	43.2982	42.0359	PASS
GNRHR	2798	NM_000406.3	4	68602836, 68610286, 68619532	68606442, 68610505, 68620106	34.659	35.1385	PASS
GPR149	344758	NM_001038705.3	3	154052732, 154138828, 154145305, 154146424	154056060, 154139276, 154145497, 154147979	36.241	35.4238	PASS
GPR3	2827	NM_005281.4	1	27719126, 27720298	27719241, 27722318	35.7429	35.7841	PASS
GREM1	26585	NM_001368719.1	15	33010685, 33022891	33010903, 33037307	38.2185	34.5299	PASS
GREM2	64388	NM_022469.4	1	240652873, 240775184	240656776, 240775455	36.986	37.4586	PASS
GRIP1	23426	NM_001366722.1	12	66741211, 66747197, 66765474, 66770797, 66770954, 66773060, 66786088, 66786457, 66787988, 66800063, 66814500, 66826328, 66838364, 66839102, 66849189, 66849967, 66856704, 66859055, 66909399, 66911681, 66923611, 66932858, 66935595, 66990627, 67072630	66743026, 66747343, 66765707, 66770841, 66771065, 66773216, 66786282, 66786596, 66788132, 66800208, 66814569, 66826408, 66838509, 66839288, 66849344, 66850122, 66856873, 66859202, 66909544, 66911756, 66923694, 66933003, 66935730, 66990707, 67072856	35.7708	35.7996	PASS
H1-8	132243	NM_153833.2	3	129262018, 129266234, 129267844, 129269588, 129269950	129262149, 129266523, 129268207, 129269652, 129270310	35.595	33.4395	PASS
H2AFX	3014	NM_002105.2	11	118964584	118966175	34.8708	31.3527	PASS
HARS2	23438	NM_001363535.2	5	140071040, 140073076, 140073176, 140073520, 140073770, 140075093, 140075323, 140075688, 140076106, 140076528, 140076749, 140077154, 140077517, 140078078	140071341, 140073093, 140073250, 140073639, 140073865, 140075218, 140075430, 140075786, 140076199, 140076655, 140076991, 140077270, 140077663, 140078890	37.0027	35.7091	PASS
HAS2	3037	NM_005328.3	8	122624356, 122629345, 122640954, 122653093	122627278, 122629446, 122641580, 122653680	20.4976	25.2187	FAILED
HAX1	10456	NM_006118.4	1	154245105, 154245812, 154246250, 154247426, 154247630, 154247869, 154248092	154245252, 154246074, 154246437, 154247477, 154247736, 154247959, 154248351	38.7647	36.1913	PASS
HDAC1	3065	NM_004964.3	1	32757684, 32768222, 32782266, 32790080, 32792540, 32793137, 32794669, 32796179, 32796369, 32797075, 32797277, 32797691, 32798302, 32798618	32757819, 32768334, 32782383, 32790154, 32792678, 32793278, 32794761, 32796287, 32796509, 32797183, 32797407, 32797843, 32798350, 32799227	34.8558	33.001	PASS
HDAC2	3066	NM_001527.4	6	114254192, 114262872, 114264515, 114265444, 114266526, 114267172, 114270143, 114270332, 114274441, 114277177, 114277783, 114279813, 114281070, 114292021	114262252, 114262929, 114264670, 114265574, 114266634, 114267312, 114270251, 114270424, 114274582, 114277315, 114277857, 114279930, 114281182, 114292312	40.8961	41.4605	PASS
HELLS	3070	NM_001289067.1	10	96305545, 96306134, 96313883, 96317896, 96322448, 96322569, 96331145, 96333717, 96334311, 96336419, 96341083, 96342720, 96343745, 96347986, 96350170, 96350395, 96351986, 96352152, 96353256, 96354452, 96356617, 96356792, 96361285	96305709, 96306255, 96314005, 96317952, 96322484, 96322633, 96331186, 96333944, 96334493, 96336562, 96341279, 96342816, 96343882, 96348147, 96350309, 96350533, 96352069, 96352271, 96353372, 96354611, 96356713, 96356868, 96361856	36.7723	37.4723	PASS
HELQ	113510	NM_133636.4	4	84328499, 84337884, 84339246, 84342716, 84347147, 84348716, 84350677, 84352817, 84353279, 84358011, 84361016, 84362458, 84364670, 84367167, 84367988, 84369936, 84374384, 84376550	84328713, 84338018, 84339359, 84342889, 84347245, 84348873, 84350899, 84352921, 84353420, 84358250, 84361161, 84362556, 84364767, 84367239, 84368188, 84370114, 84375098, 84376976	42.1882	39.8444	PASS
HES1	3280	NM_005524.4	3	193853937, 193854406, 193854750, 193855472	193854277, 193854501, 193854837, 193856521	34.4115	37.3469	PASS
HFM1	164045	NM_001017975.5	1	91726323, 91727798, 91728038, 91731574, 91733302, 91739269, 91740287, 91742185, 91742539, 91778906, 91779514, 91781372, 91781658, 91781948, 91784635, 91784850, 91788507, 91788650, 91790232, 91808987, 91812986, 91816295, 91817106, 91818063, 91818608, 91818813, 91840915, 91841084, 91843582, 91843960, 91844620, 91845661, 91846469, 91850744, 91851132, 91859650, 91861850, 91866569, 91870355	91726916, 91727949, 91728149, 91731664, 91733412, 91739372, 91740366, 91742300, 91742619, 91779052, 91779617, 91781529, 91781741, 91782033, 91784766, 91784947, 91788554, 91788756, 91790323, 91809067, 91813033, 91816428, 91817200, 91818208, 91818709, 91818856, 91841003, 91841284, 91843740, 91844037, 91844771, 91845793, 91846539, 91850791, 91851391, 91859959, 91861962, 91866666, 91870394	38.3504	36.6445	PASS
HGF	3082	NM_000601.6	7	81328326, 81334706, 81334963, 81335603, 81336606, 81339463, 81340797, 81346548, 81350061, 81355206, 81358921, 81372669, 81374316, 81381436, 81386505, 81388008, 81392023, 81399200	81332073, 81334851, 81335069, 81335743, 81336680, 81339559, 81340835, 81346681, 81350163, 81355333, 81359095, 81372787, 81374436, 81381578, 81386619, 81388120, 81392188, 81399363	34.7033	34.1477	PASS
HIRA	7290	NM_003325.4	22	19318221, 19338881, 19340879, 19341519, 19343283, 19343753, 19344413, 19346859, 19348760, 19349250, 19363154, 19365392, 19371143, 19373044, 19375234, 19376007, 19379624, 19381865, 19384310, 19385515, 19393309, 19394707, 19396006, 19398239, 19418963	19319079, 19338969, 19341042, 19341641, 19343388, 19343811, 19344574, 19347007, 19348864, 19349454, 19363315, 19365589, 19371228, 19373259, 19375339, 19376077, 19379737, 19382032, 19384470, 19385610, 19393403, 19394797, 19396116, 19398301, 19419256	31.9499	31.1777	PASS
HMGA2	8091	NM_001300919.1	12	66218240, 66221781, 66232299, 66308500	66219161, 66221867, 66232349, 66309307	26.7233	24.3571	FAILED
HMMR	3161	NM_001142556.2	5	162887638, 162890862, 162891729, 162894707, 162896647, 162898191, 162898369, 162900185, 162900385, 162901063, 162902464, 162905690, 162909648, 162910026, 162910274, 162911075, 162917396, 162918118	162887744, 162890960, 162891808, 162894754, 162896835, 162898277, 162898469, 162900259, 162900563, 162901211, 162902678, 162905806, 162909794, 162910178, 162910373, 162911251, 162917558, 162918947	33.6487	31.2106	PASS
HNRNPK	3190	NM_002140.4	9	86582998, 86585077, 86585652, 86585812, 86586188, 86586587, 86586797, 86587759, 86588201, 86588817, 86589432, 86590377, 86591910, 86592604, 86593110, 86593288, 86595418	86584355, 86585246, 86585734, 86585827, 86586271, 86586641, 86587104, 86587887, 86588314, 86588888, 86589504, 86590420, 86591966, 86592701, 86593194, 86593367, 86595530	32.3302	35.3881	PASS
HORMAD1	84072	NM_032132.5	1	150670536, 150672588, 150675786, 150676594, 150676753, 150679029, 150680732, 150681370, 150684021, 150684309, 150686561, 150687091, 150689614, 150691949, 150693280	150671210, 150672659, 150675869, 150676670, 150676819, 150679285, 150680883, 150681437, 150684047, 150684329, 150686597, 150687154, 150689758, 150692014, 150693371	35.0827	34.29	PASS
HORMAD2	150280	NM_001329457.2	22	30476453, 30477203, 30489905, 30494841, 30499426, 30500390, 30507785, 30508485, 30514969, 30517621, 30517953, 30572052	30476480, 30477247, 30489992, 30494982, 30499489, 30500426, 30507805, 30508511, 30515036, 30517778, 30518203, 30573064	33.2799	33.6573	PASS
HOXA11	3207	NM_005523.6	7	27220776, 27224055	27222647, 27224851	37.0906	36.3705	PASS
HOXA5	3202	NM_019102.4	7	27180671, 27182665	27181704, 27183300	35.8495	35.3349	PASS
HPGD	3248	NM_000860.6	4	175411326, 175414302, 175416699, 175429847, 175439122, 175443095, 175443510	175413245, 175414465, 175416775, 175429943, 175439228, 175443218, 175443639	35.2889	33.846	PASS
HS6ST1	9394	NM_004807.3	2	129023054, 129075611	129026444, 129076442	45.7993	43.3719	PASS
HSD17B1	3292	NM_001330219.3	17	40704941, 40705142, 40705457, 40705812, 40706420, 40706687	40705048, 40705309, 40705636, 40705905, 40706600, 40707232	75.0753	59.0033	PASS
HSD17B4	3295	NM_001199291.3	5	118788192, 118792010, 118807331, 118809603, 118810096, 118811401, 118811519, 118813112, 118814529, 118824887, 118827795, 118829513, 118832238, 118835012, 118837736, 118842513, 118844836, 118850676, 118860911, 118861612, 118862828, 118865589, 118866961, 118872118, 118877600	118788516, 118792063, 118807395, 118809710, 118810155, 118811422, 118811565, 118813196, 118814716, 118824978, 118827819, 118829641, 118832341, 118835248, 118837787, 118842584, 118844939, 118850741, 118860980, 118861718, 118862914, 118865675, 118867099, 118872245, 118878027	40.5725	38.4919	PASS
HSD3B2	3284	NM_001166120.1	1	119957554, 119957954, 119962041, 119964432	119957713, 119958184, 119962205, 119965657	28.8146	33.8699	FAILED
HSF1	3297	NM_005526.4	8	145515286, 145532592, 145533141, 145533458, 145534860, 145535007, 145535191, 145535386, 145535649, 145537197, 145537509, 145537648, 145537788	145515556, 145532700, 145533277, 145533582, 145534935, 145535068, 145535287, 145535522, 145535930, 145537302, 145537574, 145537717, 145538383	36.6481	37.8549	PASS
HSF2	3298	NM_004506.4	6	122720797, 122733518, 122733782, 122734670, 122737366, 122740313, 122741280, 122743295, 122743863, 122744726, 122749048, 122752575, 122753070	122720975, 122733626, 122733909, 122734794, 122737441, 122740374, 122741367, 122743443, 122744102, 122744831, 122749101, 122752659, 122754264	34.6217	34.7242	PASS
HSF2BP	11077	NM_007031.2	21	44949066, 45012106, 45033711, 45050203, 45053153, 45064170, 45076468, 45077942, 45079267	44949842, 45012209, 45033828, 45050335, 45053302, 45064273, 45076618, 45078201, 45079369	32.9055	31.526	PASS
HSPB1	3315	NM_001540.5	7	75931990, 75933119, 75933301	75932393, 75933182, 75933609	39.1173	41.2029	PASS
HYAL1	3373	NM_153281.1	3	50337324, 50338419, 50339488, 50341219, 50347090, 50349695	50338231, 50338508, 50340411, 50341384, 50347208, 50349812	37.2671	37.2407	PASS
HYAL2	8692	NM_033158.4	3	50355239, 50356387, 50357000, 50358797, 50360084	50355970, 50356476, 50357966, 50359204, 50360176	39.7637	38.4651	PASS
HYAL3	8372	NM_003549.4	3	50330263, 50331063, 50332140, 50336644	50330946, 50331152, 50333050, 50336836	37.623	37.5484	PASS
ID4	3400	NM_001546.4	6	19837601, 19838815, 19839441	19838426, 19838873, 19842428	21.6795	21.2072	FAILED
IGF1	3479	NM_001111285.3	12	102811269, 102813287, 102869421, 102874097	102811781, 102813468, 102869577, 102874341	35.5762	35.6555	PASS
IGF2R	3482	NM_000876.3	6	160390114, 160412216, 160430042, 160431719, 160445604, 160448217, 160450582, 160453583, 160453974, 160455451, 160461592, 160464180, 160465546, 160466777, 160467530, 160468191, 160468824, 160469407, 160471505, 160477456, 160479055, 160479938, 160481579, 160482535, 160482785, 160483564, 160484447, 160485433, 160485836, 160489281, 160490900, 160492942, 160493797, 160494245, 160494789, 160496879, 160…	160390427, 160412355, 160430166, 160431817, 160445736, 160448346, 160450687, 160453745, 160454139, 160455554, 160461756, 160464320, 160465689, 160466914, 160467677, 160468368, 160468939, 160469575, 160471684, 160477557, 160479156, 160480130, 160481749, 160482678, 160482960, 160483651, 160484662, 160485563, 160485933, 160489417, 160491090, 160493068, 160493916, 160494501, 160495007, 160497028, 160…	35.8604	36.9288	PASS
IGFBP6	3489	NM_002178.3	12	53491451, 53494496, 53494825, 53495829	53491835, 53494641, 53494944, 53496124	36.5621	35.3184	PASS
IL1A	3552	NM_001371554.1	2	113531502, 113535564, 113537073, 113539181, 113540293, 113541301, 113541892	113532844, 113535688, 113537243, 113539403, 113540341, 113541355, 113541977	36.1119	35.7373	PASS
IL1B	3553	NM_000576.3	2	113587328, 113588869, 113590239, 113590951, 113593143, 113593760, 113594285	113588150, 113588999, 113590403, 113591152, 113593194, 113593821, 113594356	35.338	35.8396	PASS
IL33	90865	NM_001314045.2	9	6237081, 6241684, 6250474, 6251140, 6252866, 6253552, 6254462, 6255968	6237142, 6241785, 6250599, 6251265, 6252991, 6253602, 6254553, 6257983	36.8874	34.8452	PASS
IMMP2L	83943	NM_001350961.2	7	110302700, 110526649, 110603556, 111057315, 111127294, 111161369, 111201907, 111202520	110303777, 110526751, 110603621, 111057398, 111127397, 111161505, 111201979, 111202548	31.3589	32.2465	PASS
INHA	3623	NM_002191.4	2	220437032, 220439416	220437364, 220440433	36.9014	35.916	PASS
INHBA	3624	NM_002192.4	7	41724712, 41739585, 41742603	41730140, 41740115, 41742688	32.597	38.2353	PASS
INHBB	3625	NM_002193.4	2	121103712, 121106675	121104212, 121109379	35.4617	31.7859	PASS
INSL3	3640	NM_001265587.2	19	17927321, 17931205, 17932126	17927868, 17931299, 17932328	32.7106	27.5818	FAILED
INSR	3643	NM_000208.4	19	7112276, 7119460, 7120631, 7122625, 7122890, 7125294, 7126595, 7128863, 7132169, 7141688, 7142827, 7150508, 7152737, 7163043, 7166165, 7167979, 7170548, 7172301, 7174594, 7184327, 7267356, 7293803	7117421, 7119594, 7120760, 7122784, 7123000, 7125538, 7126662, 7128965, 7132328, 7141827, 7143101, 7150543, 7152938, 7163210, 7166415, 7168105, 7170762, 7172445, 7174742, 7184648, 7267907, 7294425	34.4175	34.2919	PASS
INTS13	55726	NM_018164.3	12	27058114, 27059235, 27064111, 27066390, 27066907, 27067341, 27068935, 27070285, 27070577, 27075549, 27077288, 27078694, 27081138, 27081636, 27087489, 27089512, 27090729	27058469, 27059370, 27064250, 27066620, 27067061, 27067511, 27069113, 27070374, 27070666, 27075633, 27077416, 27078784, 27081218, 27081838, 27087563, 27089747, 27090914	37.5791	36.0133	PASS
IRS2	8660	NM_003749.3	13	110405042, 110434389	110408655, 110438930	43.3677	37.3516	PASS
JAG1	182	NM_000214.3	20	10618332, 10621431, 10621761, 10622108, 10622431, 10623136, 10624426, 10625005, 10625511, 10625791, 10626004, 10626619, 10627587, 10628608, 10629197, 10629709, 10630170, 10630895, 10632229, 10632779, 10633116, 10637046, 10639116, 10644611, 10653349, 10654098	10620603, 10621581, 10621892, 10622341, 10622540, 10623249, 10624511, 10625032, 10625627, 10625904, 10626117, 10626732, 10627751, 10628758, 10629370, 10629755, 10630283, 10631008, 10632342, 10632898, 10633246, 10637106, 10639370, 10644662, 10653654, 10654647	33.8544	33.2698	PASS
JAG2	3714	NM_002226.5	14	105607332, 105609819, 105611267, 105612068, 105612722, 105612948, 105613663, 105613837, 105614109, 105614453, 105614663, 105615082, 105615274, 105615507, 105616941, 105617202, 105617328, 105617620, 105617963, 105618275, 105618498, 105621899, 105622075, 105624043, 105634094, 105634692	105609507, 105609975, 105611398, 105612310, 105612837, 105613061, 105613748, 105613864, 105614225, 105614566, 105614776, 105615195, 105615426, 105615657, 105617114, 105617248, 105617441, 105617733, 105618076, 105618394, 105618628, 105621959, 105622326, 105624100, 105634444, 105635113	41.8492	40.0573	PASS
JAK2	3717	NM_001322194.1	9	4985086, 4985940, 5021963, 5029783, 5044403, 5050686, 5054563, 5055669, 5064883, 5066678, 5069022, 5069925, 5072492, 5073698, 5077453, 5078306, 5080229, 5080533, 5081725, 5089674, 5090446, 5090739, 5123004, 5126333, 5126684	4985572, 4986022, 5022213, 5029906, 5044520, 5050831, 5054884, 5055788, 5065040, 5066789, 5069208, 5070052, 5072626, 5073785, 5077580, 5078444, 5080380, 5080683, 5081861, 5089863, 5090570, 5090911, 5123121, 5126446, 5129948	34.3411	33.5161	PASS
JDP2	122953	NM_001135049.1	14	75898837, 75904601, 75928129, 75935993	75899039, 75904824, 75928233, 75939404	37.6725	36.583	PASS
KASH5	147872	NM_144688.5	19	49891506, 49894046, 49897733, 49898363, 49899026, 49900908, 49901239, 49902282, 49902714, 49910143, 49910497, 49910869, 49912224, 49912453, 49913010, 49916225, 49918208, 49920272, 49920416, 49920626	49891584, 49894183, 49897837, 49898549, 49899090, 49900974, 49901400, 49902399, 49902764, 49910220, 49910553, 49910928, 49912288, 49912540, 49913132, 49916283, 49918253, 49920336, 49920523, 49921247	39.1022	35.3841	PASS
KDM1A	23028	NM_001009999.3	1	23345961, 23356962, 23370920, 23376880, 23380254, 23381562, 23382425, 23383977, 23385566, 23392553, 23395032, 23395554, 23397718, 23398617, 23399785, 23403721, 23405483, 23406046, 23407939, 23408713, 23409672	23346440, 23357127, 23370979, 23377013, 23380332, 23381654, 23382531, 23384058, 23385660, 23392564, 23395174, 23395644, 23397852, 23398690, 23399896, 23403853, 23405670, 23406160, 23408066, 23408859, 23410182	32.6927	31.6314	PASS
KDM3B	51780	NM_016604.4	5	137688374, 137708363, 137710782, 137713409, 137715273, 137717205, 137721711, 137726702, 137728860, 137733867, 137735549, 137750821, 137753172, 137754642, 137756395, 137759764, 137761100, 137762664, 137762878, 137763656, 137765515, 137765938, 137767114, 137771309	137688676, 137708530, 137710895, 137713514, 137715397, 137717279, 137722310, 137727950, 137729061, 137734081, 137735701, 137750928, 137753299, 137754921, 137756651, 137760030, 137761271, 137762754, 137763008, 137763775, 137765654, 137766114, 137767248, 137772716	35.6662	34.8733	PASS
KDR	3791	NM_002253.3	4	55944648, 55948123, 55948703, 55953774, 55955035, 55955541, 55955858, 55956123, 55958784, 55960969, 55961744, 55962396, 55963829, 55964304, 55964864, 55968064, 55968529, 55970810, 55971999, 55972854, 55973904, 55976570, 55976821, 55979471, 55980293, 55981041, 55981448, 55984771, 55987264, 55991394	55946330, 55948208, 55948802, 55953925, 55955140, 55955640, 55955969, 55956245, 55958881, 55961122, 55961832, 55962509, 55963933, 55964439, 55964970, 55968195, 55968675, 55971151, 55972107, 55972977, 55974060, 55976733, 55976935, 55979648, 55980432, 55981209, 55981578, 55984967, 55987357, 55991762	37.4922	36.4919	PASS
KHDRBS1	10657	NM_006559.3	1	32479469, 32495899, 32497125, 32498789, 32502511, 32503436, 32504153, 32505116, 32508128	32479978, 32496023, 32497241, 32498935, 32502644, 32503637, 32504220, 32505174, 32509478	47.2435	41.8406	PASS
KIF18A	81930	NM_031217.4	11	28042166, 28045288, 28056934, 28057764, 28080473, 28083942, 28090806, 28098554, 28104403, 28104716, 28106179, 28110071, 28112164, 28112956, 28116190, 28119170, 28129611	28042829, 28045397, 28057041, 28058211, 28080708, 28084063, 28090970, 28098716, 28104515, 28104790, 28106355, 28110268, 28112274, 28113060, 28116347, 28119540, 28129703	38.2598	36.6862	PASS
KISS1	3814	NM_002256.4	1	204159469, 204161902, 204165504	204159925, 204162042, 204165619	31.5473	31.0008	PASS
KISS1R	84634	NM_032551.5	19	917333, 918544, 919490, 919874, 920290	917746, 918668, 919625, 920106, 921005	36.8328	34.943	PASS
KIT	3815	NM_000222.2	4	55524124, 55561678, 55564450, 55565796, 55569890, 55573264, 55575590, 55589750, 55592023, 55593384, 55593582, 55593989, 55594177, 55595501, 55597494, 55598037, 55599236, 55602664, 55602887, 55603341, 55604595	55524248, 55561947, 55564731, 55565932, 55570058, 55573453, 55575705, 55589864, 55592216, 55593490, 55593708, 55594093, 55594287, 55595651, 55597585, 55598164, 55599358, 55602775, 55602986, 55603446, 55606881	34.088	34.8455	PASS
KITLG	4254	NM_000899.5	12	88886570, 88898936, 88900088, 88900805, 88909311, 88910111, 88912474, 88926218, 88939529, 88974041	88890958, 88899012, 88900155, 88900914, 88909394, 88910267, 88912644, 88926280, 88939642, 88974248	35.8599	35.4776	PASS
KL	9365	NM_004795.4	13	33590561, 33627904, 33629184, 33634816, 33637986	33591397, 33628414, 33629452, 33635917, 33640280	44.43	41.8155	PASS
KMT2B	9757	NM_014727.2	19	36208905, 36210371, 36210686, 36213261, 36213470, 36213897, 36214349, 36214633, 36215538, 36215890, 36216121, 36216380, 36216624, 36217137, 36218057, 36218339, 36218599, 36218782, 36218999, 36219675, 36219886, 36220060, 36220868, 36221243, 36221439, 36221608, 36222809, 36223116, 36224498, 36224664, 36227591, 36227813, 36227987, 36228537, 36228760, 36228963, 36229183	36209283, 36210443, 36212706, 36213374, 36213620, 36214176, 36214404, 36214908, 36215632, 36215988, 36216234, 36216526, 36216719, 36217254, 36218170, 36218523, 36218688, 36218886, 36219072, 36219790, 36219977, 36220197, 36221026, 36221363, 36221517, 36221768, 36223036, 36224409, 36224587, 36224773, 36227728, 36227887, 36228164, 36228644, 36228843, 36229092, 36229779	39.828	38.609	PASS
KPNA1	3836	NM_002264.4	3	122140749, 122146385, 122152508, 122156017, 122160885, 122168421, 122170381, 122170823, 122172717, 122180071, 122182789, 122186169, 122215284, 122233604	122146019, 122146563, 122152635, 122156142, 122160963, 122168584, 122170480, 122170911, 122172848, 122180165, 122182888, 122186276, 122215417, 122233786	62.9246	57.5126	PASS
KRAS	3845	NM_033360.4	12	25358180, 25368371, 25378548, 25380168, 25398208, 25403685	25362845, 25368494, 25378707, 25380346, 25398329, 25403863	29.0749	31.1701	FAILED
LARP7	51574	NM_001370975.1	4	113558658, 113565824, 113567507, 113567744, 113567947, 113568190, 113568355, 113568807, 113570691, 113571617, 113574233, 113575224, 113578403	113558759, 113566027, 113567607, 113567827, 113568111, 113568283, 113568705, 113568990, 113570842, 113571738, 113574392, 113575315, 113578742	45.3477	42.9956	PASS
LARS2	23395	NM_015340.4	3	45430068, 45433075, 45435925, 45441737, 45458974, 45461161, 45488383, 45500235, 45515735, 45517960, 45527184, 45530189, 45533009, 45537767, 45541934, 45554627, 45557586, 45559395, 45561711, 45565489, 45583321, 45588843	45430172, 45433140, 45436179, 45441865, 45459065, 45461221, 45488472, 45500378, 45515842, 45518119, 45527288, 45530304, 45533292, 45537865, 45542071, 45554727, 45557768, 45559564, 45561788, 45565600, 45583448, 45590899	39.8192	38.4803	PASS
LATS1	9113	NM_004690.4	6	149979289, 149997396, 149997691, 150001011, 150004215, 150016210, 150022915, 150038985	149983374, 149997502, 149997873, 150001593, 150005728, 150016357, 150023402, 150039237	56.7468	51.3567	PASS
LDB1	8861	NM_001113407.3	10	103866246, 103868786, 103869141, 103869357, 103869678, 103870286, 103870626, 103870826, 103871013, 103871191, 103879843	103868080, 103868934, 103869264, 103869440, 103869800, 103870458, 103870728, 103870901, 103871057, 103871293, 103880125	27.5698	29.3027	FAILED
LEP	3952	NM_000230.3	7	127881331, 127892044, 127894457	127881359, 127892215, 127897682	30.0111	29.5418	FAILED
LEPR	3953	NM_002303.5	1	65886351, 65890986, 66031229, 66036156, 66038009, 66058340, 66062131, 66064343, 66067075, 66067526, 66070721, 66074436, 66075630, 66075897, 66081691, 66083647, 66085611, 66087036, 66088589, 66101874	65886423, 65891061, 66031288, 66036485, 66038132, 66058548, 66062276, 66064487, 66067365, 66067643, 66070920, 66074584, 66075789, 66075979, 66081907, 66083829, 66085706, 66087141, 66088664, 66107242	44.1454	42.0235	PASS
LFNG	3955	NM_001040167.2	7	2559408, 2564329, 2564853, 2565048, 2565319, 2565878, 2566470, 2566780	2559927, 2564377, 2564952, 2565201, 2565404, 2566043, 2566555, 2568063	24.8311	24.2572	FAILED
LGR4	55366	NM_018490.5	11	27387508, 27393162, 27393830, 27395098, 27395522, 27397846, 27398705, 27400244, 27401818, 27402187, 27402442, 27403735, 27405883, 27406800, 27412641, 27413994, 27434336, 27493665	27390690, 27393245, 27393945, 27395223, 27395593, 27397917, 27398770, 27400315, 27401886, 27402258, 27402513, 27403803, 27405954, 27407015, 27412712, 27414065, 27434407, 27494337	37.814	39.9274	PASS
LGR5	8549	NM_003667.4	12	71833578, 71898394, 71918186, 71928895, 71946853, 71950399, 71953366, 71955561, 71960184, 71960412, 71960621, 71965294, 71966630, 71971705, 71972584, 71974058, 71976236, 71977427	71834072, 71898465, 71918257, 71928966, 71947068, 71950470, 71953434, 71955632, 71960255, 71960480, 71960692, 71965359, 71966701, 71971776, 71972709, 71974203, 71976319, 71980090	37.5095	36.5008	PASS
LHB	3972	NM_000894.2	19	49519237, 49519804, 49520324	49519567, 49519971, 49520348	94.6477	84.403	PASS
LHCGR	3973	NM_000233.4	2	48913913, 48921363, 48925754, 48936087, 48941125, 48950595, 48950761, 48952815, 48956292, 48958366, 48982650	48915988, 48921443, 48925939, 48936161, 48941193, 48950672, 48950835, 48952889, 48956366, 48958437, 48982863	39.1426	38.7298	PASS
LHX1	3975	NM_005568.5	17	35294772, 35297587, 35297907, 35299497, 35300049	35295664, 35297813, 35298184, 35299662, 35301912	39.6913	38.9019	PASS
LHX8	431707	NM_001001933.1	1	75594119, 75595911, 75602288, 75602785, 75606670, 75608803, 75609530, 75614272, 75622578, 75626504	75594293, 75596417, 75602374, 75602946, 75606791, 75609023, 75609633, 75614367, 75622761, 75627218	36.5134	34.9864	PASS
LHX9	56956	NM_020204.3	1	197886502, 197889102, 197890434, 197896721, 197898132	197887127, 197889304, 197890789, 197896923, 197904608	48.3323	43.7544	PASS
LIN28A	79727	NM_024674.6	1	26737308, 26737877, 26751794, 26752733	26737413, 26738073, 26751978, 26756219	33.7442	34.0753	PASS
LIPC	3990	NM_000236.3	15	58724190, 58830532, 58833984, 58834733, 58837941, 58840529, 58853063, 58855704, 58860915	58724319, 58830716, 58834166, 58834850, 58838174, 58840771, 58853180, 58855922, 58862043	39.4619	37.5113	PASS
LMNA	4000	NM_170707.4	1	156084502, 156100408, 156104194, 156104596, 156104978, 156105692, 156106005, 156106712, 156106904, 156107445, 156108279, 156108871	156085065, 156100564, 156104319, 156104766, 156105103, 156105912, 156106227, 156106819, 156107023, 156107534, 156108548, 156109872	35.0262	36.2745	PASS
LRPPRC	10128	NM_133259.4	2	44113363, 44116873, 44121684, 44123773, 44126358, 44126605, 44128459, 44132831, 44139571, 44145164, 44145395, 44152206, 44153032, 44161329, 44161893, 44170826, 44172471, 44173252, 44174396, 44174870, 44175261, 44175551, 44176741, 44177712, 44184524, 44187680, 44190727, 44200746, 44200934, 44201289, 44201753, 44202230, 44203282, 44204133, 44204294, 44206965, 44209377, 44222938	44115795, 44117015, 44121768, 44123847, 44126473, 44126744, 44128663, 44132919, 44139697, 44145272, 44145537, 44152296, 44153100, 44161435, 44162017, 44171033, 44172556, 44173382, 44174509, 44174914, 44175338, 44175657, 44176798, 44177739, 44184590, 44187773, 44190845, 44200853, 44201039, 44201434, 44201897, 44202356, 44203368, 44204191, 44204415, 44207087, 44209573, 44223128	33.3211	34.9189	PASS
LRRC8A	56262	NM_001127244.1	9	131644913, 131648294, 131669436, 131678375	131645188, 131648400, 131671600, 131680318	48.8511	45.1062	PASS
MAD2L1	4085	NM_002358.4	4	120976778, 120982029, 120983130, 120986827, 120987817	120981445, 120982132, 120983250, 120986973, 120988003	35.1087	36.3245	PASS
MAD2L2	10459	NM_001127325.1	1	11734537, 11735139, 11735715, 11736103, 11736905, 11737600, 11740410, 11740619, 11751470	11734873, 11735231, 11735788, 11736197, 11737005, 11737671, 11740528, 11740670, 11751616	35.6421	33.187	PASS
MAGEL2	54551	NM_019066.5	15	23888696	23893014	41.6233	40.6762	PASS
MAJIN	283129	NM_001037225.3	11	64705702, 64707134, 64708046, 64714846, 64715260, 64717215, 64717827, 64722229, 64726777, 64727561, 64739349	64706045, 64707239, 64708118, 64714937, 64715291, 64717340, 64717902, 64722274, 64726894, 64727607, 64739580	33.9213	31.3589	PASS
MAP4K4	9448	NM_145686.3	2	102314169, 102314935, 102407182, 102440390, 102441781, 102445966, 102448183, 102450871, 102452362, 102456281, 102459071, 102460563, 102472439, 102475458, 102476198, 102477287, 102481392, 102482890, 102483674, 102486084, 102486757, 102487956, 102490109, 102490544, 102493465, 102499013, 102501649, 102503550, 102504240, 102505258, 102507628	102314599, 102315000, 102407238, 102440515, 102441891, 102446056, 102448313, 102450925, 102452440, 102456456, 102459143, 102460773, 102472600, 102475544, 102476326, 102477448, 102481498, 102483041, 102483771, 102486259, 102486877, 102488147, 102490226, 102490714, 102493608, 102499147, 102501749, 102503699, 102504399, 102505397, 102511152	33.2537	33.7924	PASS
MAPK1	5594	NM_002745.4	22	22113946, 22123484, 22127162, 22142546, 22142983, 22153301, 22160139, 22161953, 22221612	22118529, 22123609, 22127271, 22142677, 22143097, 22153417, 22160328, 22162135, 22221935	30.522	30.1407	PASS
MAPK14	1432	NM_001315.2	6	35995585, 36020476, 36027066, 36040650, 36041468, 36041826, 36043625, 36044314, 36067965, 36070348, 36075232, 36076157	35996050, 36020605, 36027124, 36040761, 36041497, 36041873, 36043739, 36044385, 36068044, 36070426, 36075405, 36079013	35.8761	35.2306	PASS
MAPK3	5595	NM_002746.3	16	30125426, 30127957, 30128215, 30128475, 30128991, 30129368, 30129670, 30133145, 30134361	30126029, 30128111, 30128324, 30128606, 30129105, 30129484, 30129859, 30133327, 30134541	37.1273	35.6769	PASS
MARF1	9665	NM_001184998.2	16	15688244, 15692711, 15694285, 15694498, 15695848, 15698025, 15702148, 15703380, 15704832, 15705449, 15706414, 15709687, 15710909, 15711156, 15714308, 15715590, 15716791, 15718626, 15718873, 15719229, 15724189, 15725238, 15727474, 15728614, 15729513, 15732947, 15736875	15690794, 15692881, 15694410, 15694558, 15696060, 15698255, 15702375, 15703582, 15704965, 15705591, 15706634, 15709862, 15711028, 15711392, 15714388, 15715768, 15716983, 15718784, 15719030, 15719654, 15724361, 15725355, 15727700, 15728788, 15730199, 15733148, 15737011	36.1296	35.6248	PASS
MARK2	2011	NM_001039469.2	11	63606582, 63662631, 63663052, 63665704, 63666080, 63666235, 63666524, 63667346, 63668031, 63668252, 63668429, 63669670, 63670073, 63670533, 63671458, 63672258, 63673560, 63675732, 63676349	63607032, 63662810, 63663105, 63665752, 63666145, 63666305, 63666580, 63667582, 63668150, 63668351, 63668541, 63669802, 63670254, 63670630, 63671619, 63672515, 63673586, 63675776, 63678492	34.4539	36.6142	PASS
MCL1	4170	NM_021960.5	1	150547034, 150550720, 150551319	150549967, 150550967, 150552086	37.0895	38.3113	PASS
MCM8	84515	NM_001281521.1	20	5931298, 5932657, 5933070, 5935254, 5935748, 5937772, 5939174, 5943920, 5948082, 5948476, 5953222, 5953702, 5958522, 5963616, 5965427, 5966568, 5967928, 5974152, 5974945	5931669, 5932809, 5933174, 5935336, 5935897, 5937875, 5939372, 5944005, 5948233, 5948671, 5953372, 5953842, 5958663, 5963811, 5965646, 5966777, 5968004, 5974341, 5979623	34.0347	36.2528	PASS
MCM9	254394	NM_017696.2	6	119134618, 119147310, 119147945, 119149090, 119150211, 119177534, 119232815, 119234460, 119238726, 119243170, 119244976, 119252585, 119253772, 119256056	119137457, 119147455, 119148027, 119149293, 119150413, 119177708, 119232934, 119234585, 119238926, 119243251, 119245292, 119252903, 119253905, 119256324	36.2618	36.3048	PASS
MCMDC2	157777	NM_173518.5	8	67783006, 67786288, 67786561, 67786762, 67789584, 67790809, 67791050, 67793084, 67795992, 67803100, 67808405, 67809015, 67813441, 67817461, 67831238	67783066, 67786469, 67786691, 67786821, 67789779, 67790931, 67791154, 67793209, 67796229, 67803305, 67808571, 67809194, 67813583, 67817570, 67834283	32.8865	33.0755	PASS
MCPH1	79648	NM_001322042.2	8	6264148, 6266800, 6272286, 6289020, 6293569, 6296474, 6299588, 6301914, 6312664, 6335115, 6338235, 6357373, 6478975, 6482417, 6500515	6264210, 6266891, 6272404, 6289107, 6293683, 6296617, 6299677, 6303068, 6312773, 6335152, 6338397, 6357450, 6479212, 6482558, 6506029	71.8373	62.8747	PASS
MDM2	4193	NM_002392.5	12	69201952, 69202988, 69207334, 69210592, 69214105, 69218143, 69218335, 69222551, 69229609, 69230452, 69233054	69202271, 69203072, 69207408, 69210725, 69214154, 69218210, 69218431, 69222711, 69229764, 69230529, 69239324	37.0972	36.1581	PASS
MEI1	150365	NM_152513.4	22	42095507, 42099335, 42101508, 42110006, 42112045, 42114075, 42119947, 42125669, 42126525, 42128249, 42128473, 42139084, 42140977, 42141889, 42144111, 42148595, 42149953, 42154369, 42159178, 42166690, 42172106, 42174712, 42177288, 42177689, 42180343, 42180612, 42189833, 42190375, 42191415, 42191739, 42195258	42095716, 42099458, 42101558, 42110079, 42112150, 42114278, 42120077, 42125783, 42126641, 42128348, 42128607, 42139198, 42141068, 42142030, 42144222, 42148655, 42150050, 42154537, 42159325, 42166965, 42172271, 42174816, 42177398, 42177849, 42180424, 42180787, 42189914, 42190481, 42191546, 42191851, 42195458	36.9012	35.2929	PASS
MEI4	101928601	NM_001282136.2	6	78359991, 78400375, 78470847, 78538648, 78632806	78360424, 78400620, 78471382, 78538779, 78636762	37.0989	37.443	PASS
MEIG1	644890	NM_001080836.3	10	15001387, 15008439, 15014512	15001556, 15008605, 15014856	39.6716	39.3342	PASS
MEIKIN	728637	NM_001303622.2	5	131142683, 131154433, 131186957, 131190447, 131214671, 131247508, 131252579, 131257515, 131269206, 131278328, 131280358, 131280849, 131281093	131142951, 131154556, 131187076, 131190527, 131214741, 131247572, 131252618, 131257634, 131269334, 131278388, 131280445, 131280942, 131281356	36.3731	36.3931	PASS
MEIOB	254528	NM_001163560.3	16	1883987, 1887785, 1889256, 1891821, 1894863, 1903040, 1903220, 1904101, 1907736, 1910404, 1911986, 1915779, 1918108, 1921994	1884367, 1887871, 1889439, 1891974, 1894964, 1903135, 1903272, 1904201, 1907931, 1910476, 1912117, 1915836, 1918185, 1922165	42.1996	39.1619	PASS
MEIOC	284071	NM_001145080.3	17	42733836, 42734495, 42739685, 42742752, 42743744, 42746751, 42750734, 42751344	42734050, 42734629, 42739839, 42742856, 42745601, 42746885, 42750914, 42753169	35.5152	35.7433	PASS
MEIOSIN	388553	NM_001310124.2	19	46236697, 46238635, 46242884, 46248450, 46253933, 46256909, 46257737, 46259228, 46260435, 46262136, 46262672, 46264937, 46265197, 46266596, 46267229	46236924, 46238705, 46242988, 46248579, 46254044, 46257046, 46257982, 46259336, 46260535, 46262291, 46262748, 46265125, 46265441, 46266685, 46267799	40.9941	38.9888	PASS
MEX3B	84206	NM_032246.6	15	82334119, 82337791	82336954, 82338359	37.1742	39.8219	PASS
MGAT1	4245	NM_001364377.2	5	180211780, 180235502, 180236364	180220097, 180236076, 180236875	48.4652	11.2411	FAILED
MIDN	90007	NM_177401.4	19	1248582, 1249889, 1251561, 1251838, 1254166, 1254901, 1255421, 1256994	1248659, 1250528, 1251648, 1251900, 1254477, 1255060, 1255693, 1259142	34.3335	30.117	PASS
MIOS	54468	NM_001370077.1	7	7606515, 7612067, 7613729, 7622749, 7625267, 7628129, 7629036, 7634611, 7635888, 7645573, 7646627	7607115, 7613400, 7613827, 7623003, 7625436, 7628194, 7629194, 7634763, 7636092, 7645702, 7648775	37.9287	36.3985	PASS
MIR132	406921	NR_029674.1	17	1953202	1953302	32.0207	21.4881	FAILED
MIRLET7A1	406881	NR_029476.1	9	96938239	96938318	9.46018	6.72706	FAILED
MLH1	4292	NM_000249.3	3	37035009, 37038110, 37042446, 37045892, 37048482, 37050305, 37053311, 37053502, 37055923, 37058997, 37061801, 37067128, 37070275, 37081677, 37083759, 37089010, 37090008, 37090395, 37091977	37035154, 37038200, 37042544, 37045965, 37048554, 37050396, 37053353, 37053590, 37056035, 37059090, 37061954, 37067498, 37070423, 37081785, 37083822, 37089174, 37090100, 37090508, 37092337	37.8446	37.2571	PASS
MLH3	27030	NM_001040108.1	14	75480478, 75485532, 75489517, 75489698, 75497246, 75498771, 75500122, 75505043, 75506614, 75508318, 75509082, 75513079, 75518083	75483904, 75485683, 75489595, 75489721, 75497405, 75498882, 75500193, 75505115, 75506718, 75508403, 75509180, 75516421, 75518170	38.2022	38.796	PASS
MMP2	4313	NM_004530.6	16	55513110, 55516821, 55517928, 55519211, 55519516, 55522455, 55523563, 55525713, 55527070, 55530838, 55532201, 55536691, 55539251	55513544, 55517047, 55518076, 55519339, 55519689, 55522628, 55523736, 55525868, 55527205, 55530974, 55532360, 55536800, 55540603	41.3069	38.5608	PASS
MORC2	22880	NM_001303256.3	22	31321117, 31324006, 31328346, 31328532, 31328876, 31329453, 31330047, 31330768, 31331235, 31332498, 31332919, 31333570, 31333802, 31334052, 31335608, 31335946, 31336745, 31337420, 31337878, 31338099, 31342328, 31345738, 31346363, 31352749, 31354627, 31363808	31322858, 31324194, 31328439, 31328756, 31329017, 31329507, 31330178, 31331148, 31331309, 31332630, 31333024, 31333698, 31333956, 31334192, 31335693, 31336028, 31336824, 31337545, 31337989, 31338258, 31342436, 31345828, 31346431, 31352783, 31354680, 31364760	40.4418	41.2323	PASS
MOS	4342	NM_005372.1	8	57025501	57026541	35.6465	35.9788	PASS
MRE11	4361	NM_005591.3	11	94148736, 94163077, 94168998, 94170343, 94178976, 94180385, 94189442, 94192574, 94194102, 94197279, 94200979, 94203637, 94204740, 94209455, 94211901, 94212840, 94219090, 94223999, 94225948, 94226957	94153347, 94163152, 94169065, 94170401, 94179059, 94180604, 94189504, 94192747, 94194202, 94197405, 94201059, 94203808, 94204925, 94209569, 94212042, 94212927, 94219250, 94224131, 94226072, 94227010	31.7201	33.4883	PASS
MRPS22	56945	NM_020191.4	3	139062862, 139065720, 139067002, 139069021, 139069819, 139071489, 139074524, 139075761	139063040, 139065886, 139067166, 139069164, 139069902, 139071634, 139074632, 139075971	32.2404	34.0911	PASS
MSH4	4438	NM_002440.4	1	76262567, 76269416, 76272666, 76276382, 76280706, 76282058, 76288094, 76313894, 76333199, 76342621, 76343834, 76344677, 76345735, 76346931, 76349306, 76354936, 76356381, 76363592, 76365303, 76378381	76262914, 76269598, 76272826, 76276492, 76280821, 76282231, 76288266, 76313961, 76333273, 76342685, 76344003, 76344813, 76345838, 76347055, 76349506, 76355054, 76356509, 76363766, 76365391, 76378927	36.8058	34.5346	PASS
MSH5	4439	NM_172165.4	6	31707782, 31708231, 31708940, 31710654, 31710885, 31711681, 31711967, 31712323, 31713014, 31715164, 31721078, 31721344, 31725942, 31726325, 31726543, 31726874, 31727202, 31727563, 31727867, 31728467, 31728962, 31729249, 31729595, 31729889, 31730197	31707839, 31708390, 31709063, 31710734, 31710947, 31711802, 31712076, 31712358, 31713096, 31715209, 31721216, 31721406, 31726070, 31726397, 31726652, 31726954, 31727289, 31727752, 31727993, 31728616, 31729039, 31729392, 31729732, 31729962, 31730453	70.5487	62.4073	PASS
MSH6	2956	NM_000179.2	2	48010284, 48018066, 48023033, 48025750, 48030559, 48032049, 48032757, 48033343, 48033591, 48033918	48010632, 48018262, 48023202, 48028294, 48030824, 48032166, 48032846, 48033497, 48033790, 48034092	46.2902	45.762	PASS
MST1R	4486	NM_002447.4	3	49924435, 49927357, 49927918, 49928630, 49928832, 49929191, 49932600, 49932880, 49933148, 49933394, 49933628, 49933973, 49934162, 49934713, 49934953, 49935484, 49935951, 49936300, 49936508, 49939813	49924995, 49927493, 49928083, 49928739, 49929013, 49929271, 49932806, 49932981, 49933313, 49933540, 49933837, 49934066, 49934323, 49934849, 49935118, 49935644, 49936121, 49936428, 49936696, 49941306	38.838	37.9442	PASS
MSX1	4487	NM_002448.3	4	4861392, 4864428	4862095, 4865663	33.7667	31.3333	PASS
MSX2	4488	NM_002449.5	5	174151585, 174156162	174152041, 174157899	71.2302	70.7838	PASS
MTA3	57504	NM_001330442.2	2	42795772, 42797577, 42806247, 42836598, 42867313, 42871267, 42883340, 42886903, 42909541, 42922905, 42924916, 42931334, 42935043, 42936014, 42946128, 42950029, 42980514	42795913, 42797644, 42806340, 42836724, 42867376, 42871384, 42883442, 42887002, 42909729, 42922979, 42924974, 42931458, 42935194, 42936236, 42946214, 42950175, 42984086	34.0163	35.19	PASS
MTHFR	4524	NM_001330358.1	1	11845780, 11851264, 11852335, 11853964, 11854415, 11854786, 11855155, 11856263, 11860269, 11861218, 11862938, 11863462	11850955, 11851383, 11852436, 11854146, 11854595, 11854920, 11855405, 11856456, 11860379, 11861456, 11863186, 11863594	45.3682	40.2961	PASS
MTOR	2475	NM_004958.4	1	11166592, 11168238, 11169347, 11169706, 11172909, 11174375, 11174870, 11175453, 11177061, 11181303, 11182036, 11184555, 11186679, 11187067, 11187681, 11188061, 11188511, 11188912, 11189795, 11190586, 11193137, 11194408, 11199361, 11199590, 11204705, 11205025, 11206733, 11210183, 11217209, 11227499, 11259315, 11259598, 11264618, 11269369, 11270871, 11272369, 11272853, 11273456, 11276205, 11288725,…	11167557, 11168343, 11169427, 11169786, 11172974, 11174510, 11174944, 11175525, 11177143, 11181425, 11182183, 11184690, 11186853, 11187201, 11187863, 11188183, 11188609, 11189008, 11189895, 11190834, 11193254, 11194523, 11199492, 11199715, 11204812, 11205102, 11206848, 11210283, 11217348, 11227574, 11259460, 11259760, 11264760, 11269515, 11270963, 11272531, 11272965, 11273623, 11276291, 11288975,…	36.636	35.5294	PASS
NAIP	4671	NM_004536.2	5	70263993, 70269956, 70271987, 70272733, 70275696, 70279602, 70282572, 70283620, 70294551, 70297525, 70297919, 70299603, 70307102, 70308175, 70316486, 70320145, 70320442	70266295, 70270120, 70272073, 70272885, 70275863, 70281713, 70282629, 70283701, 70294650, 70297644, 70297970, 70299684, 70307201, 70308745, 70316611, 70320233, 70321166	38.953	38.1987	PASS
NANOG	79923	NM_024865.4	12	7941998, 7945546, 7947053, 7947275	7942361, 7945808, 7947139, 7951742	30.2244	15.5468	FAILED
NANOS1	340719	NM_199461.4	10	120789226	120793242	26.2049	30.4388	FAILED
NANOS2	339345	NM_001029861.3	19	46416472	46418036	36.1657	36.6429	PASS
NANOS3	342977	NM_001098622.2	19	13987948, 13991256	13988579, 13991571	42.5099	44.9022	PASS
NBL1	4681	NM_182744.3	1	19969723, 19981505, 19981817, 19983359	19969891, 19981693, 19981928, 19984945	33.9273	30.6907	PASS
NBN	4683	NM_002485.4	8	90945559, 90949254, 90955481, 90958368, 90960052, 90965472, 90967511, 90970953, 90976638, 90982592, 90983401, 90990448, 90992962, 90993603, 90994950, 90996753	90947840, 90949303, 90955594, 90958523, 90960120, 90965919, 90967783, 90971082, 90976735, 90982785, 90983518, 90990551, 90993121, 90993751, 90995083, 90996895	37.1073	36.6972	PASS
NCOA3	8202	NM_181659.3	20	46130631, 46211927, 46250973, 46252655, 46254125, 46255746, 46256305, 46256666, 46262240, 46262792, 46264066, 46264635, 46266392, 46267752, 46268321, 46268669, 46270957, 46275817, 46277749, 46279726, 46281150, 46281675, 46282150	46130763, 46212005, 46251074, 46252827, 46254225, 46255920, 46256493, 46256767, 46262380, 46262939, 46264457, 46265506, 46266527, 46267946, 46268566, 46268795, 46271128, 46276110, 46277853, 46280020, 46281324, 46281816, 46285616	40.5659	37.417	PASS
NEDD1	121441	NM_001135175.1	12	97301244, 97303530, 97306501, 97311399, 97313763, 97328754, 97330389, 97330976, 97334187, 97336355, 97337338, 97338417, 97339471, 97345210, 97345727	97301402, 97303673, 97306595, 97311515, 97313903, 97328983, 97330590, 97331171, 97334315, 97336402, 97337540, 97338573, 97339627, 97345276, 97347558	37.4227	36.3456	PASS
NGF	4803	NM_002506.3	1	115828538, 115836248, 115880825	115829428, 115836371, 115880870	39.1698	38.8889	PASS
NHLH2	4808	NM_005599.3	1	116378998, 116382837, 116383569	116381001, 116383165, 116383747	35.0222	35.4312	PASS
NLRP2	55655	NM_001174081.3	19	55476652, 55481367, 55485868, 55489120, 55492985, 55493530, 55496415, 55497519, 55501390, 55501870, 55505637, 55508685, 55512128	55476745, 55481663, 55485912, 55489191, 55493050, 55495096, 55496585, 55497683, 55501560, 55502040, 55505807, 55508855, 55512506	56.1213	47.1564	PASS
NLRP4	147945	NM_134444.5	19	56347906, 56363382, 56369040, 56372752, 56373358, 56379075, 56382193, 56388362, 56390160, 56392836	56348300, 56363726, 56370615, 56372913, 56373525, 56379242, 56382363, 56388532, 56390330, 56393221	59.6595	50.3805	PASS
NLRP5	126206	NM_153447.4	19	56511092, 56515082, 56520154, 56527108, 56530708, 56531741, 56538279, 56543977, 56544908, 56549391, 56552288, 56561784, 56565004, 56569606, 56572762	56511153, 56515461, 56520219, 56527164, 56530764, 56531797, 56539875, 56544147, 56545075, 56549561, 56552458, 56561954, 56565174, 56569776, 56573176	45.943	42.7556	PASS
NOBOX	135935	NM_001080413.3	7	144094333, 144095375, 144096043, 144096490, 144096850, 144097203, 144098139, 144098962, 144101649, 144107236	144094634, 144095679, 144096271, 144096575, 144096956, 144097405, 144098690, 144099043, 144101773, 144107320	38.7633	37.7248	PASS
NOG	9241	NM_005450.6	17	54671060	54672972	27.5394	35.6977	FAILED
NOS1	4842	NM_001204218.1	12	117645947, 117655851, 117657880, 117660520, 117662821, 117664488, 117665236, 117669767, 117672370, 117680432, 117681102, 117685153, 117691443, 117693741, 117696202, 117696831, 117698270, 117701694, 117703121, 117705848, 117710190, 117715764, 117718530, 117723046, 117723909, 117725879, 117728103, 117749271, 117768150, 117799317	117653129, 117655969, 117658074, 117660668, 117662942, 117664575, 117665446, 117669936, 117672563, 117680510, 117681240, 117685327, 117691559, 117693842, 117696260, 117696935, 117698414, 117701779, 117703315, 117705949, 117710364, 117715903, 117718671, 117723137, 117724071, 117726024, 117728231, 117749397, 117769294, 117799431	38.0719	36.7201	PASS
NOS3	4846	NM_000603.5	7	150688105, 150690841, 150692291, 150693492, 150693851, 150695445, 150695627, 150696034, 150696278, 150697586, 150698319, 150698632, 150698909, 150699288, 150703515, 150703977, 150704190, 150706018, 150706277, 150706486, 150707203, 150707685, 150707987, 150709439, 150710319, 150710812, 150711096	150688388, 150691049, 150692402, 150693640, 150694013, 150695536, 150695768, 150696173, 150696452, 150697687, 150698513, 150698705, 150699053, 150699392, 150703582, 150704093, 150704364, 150706150, 150706355, 150706673, 150707375, 150707895, 150708074, 150709560, 150710467, 150711006, 150711676	39.6128	37.7737	PASS
NOTCH2	4853	NM_024408.4	1	120454176, 120460288, 120461029, 120461935, 120462852, 120464336, 120464859, 120465259, 120466260, 120467928, 120469122, 120471599, 120478095, 120479905, 120480480, 120483178, 120484149, 120491037, 120491630, 120493347, 120496166, 120497663, 120502015, 120506197, 120508076, 120508999, 120510056, 120510700, 120512134, 120529583, 120539620, 120547952, 120572529, 120611948	120459317, 120460385, 120461176, 120462236, 120463020, 120464432, 120465069, 120465401, 120466607, 120468433, 120469234, 120471835, 120478227, 120480089, 120480633, 120483379, 120484377, 120491189, 120491749, 120493460, 120496311, 120497855, 120502125, 120506430, 120508189, 120509112, 120510244, 120510855, 120512367, 120529705, 120539955, 120548211, 120572610, 120612276	47.3189	41.4798	PASS
NPC1	4864	NM_000271.5	18	21111406, 21113319, 21114410, 21115433, 21116637, 21118506, 21119319, 21119775, 21120412, 21121032, 21121270, 21123419, 21124308, 21124924, 21127970, 21131591, 21134722, 21136207, 21137081, 21140195, 21141324, 21148787, 21152038, 21153416, 21166251	21112248, 21113481, 21114523, 21115664, 21116840, 21118635, 21119434, 21119965, 21120501, 21121172, 21121397, 21123533, 21124490, 21125113, 21128072, 21131691, 21134948, 21136577, 21137154, 21140444, 21141491, 21148962, 21152144, 21153538, 21166470	37.5728	36.1247	PASS
NPC2	10577	NM_001363688.1	14	74946638, 74951118, 74953032, 74959896	74947482, 74951290, 74953139, 74960215	35.8994	35.3626	PASS
NPM2	10361	NM_001286680.2	8	21881645, 21882235, 21882727, 21882947, 21883158, 21890641, 21891620, 21892021, 21894004, 21894149	21882134, 21882341, 21882817, 21883032, 21883283, 21890734, 21891786, 21892055, 21894037, 21894408	34.5646	32.9232	PASS
NPPC	4880	NM_024409.4	2	232786519, 232790115, 232790870	232787025, 232790425, 232791106	34.9313	34.6685	PASS
NPR2	4882	NM_003995.3	9	35791588, 35793895, 35799615, 35800019, 35800386, 35800706, 35801067, 35801640, 35801923, 35802203, 35802500, 35802729, 35805508, 35805827, 35806062, 35806389, 35807020, 35807327, 35808506, 35808752, 35809153, 35809377	35793072, 35794100, 35799728, 35800154, 35800480, 35800838, 35801151, 35801760, 35801997, 35802280, 35802604, 35802800, 35805667, 35805982, 35806230, 35806535, 35807143, 35807395, 35808680, 35808850, 35809244, 35809728	38.0476	38.9175	PASS
NR0B1	190	NM_000475.5	X	30322323, 30326313	30322940, 30327507	65.5124	42.8187	PASS
NR1H3	10062	NM_001251935.1	11	47269851, 47270190, 47281342, 47281960, 47282792, 47283098, 47283470, 47289464, 47289812, 47290101	47269906, 47270415, 47281530, 47282226, 47283000, 47283277, 47283569, 47289577, 47289906, 47290584	37.4827	34.766	PASS
NR2C2	7182	NM_003298.5	3	14989090, 15045383, 15046064, 15055096, 15057659, 15062260, 15064707, 15065622, 15070093, 15071782, 15073886, 15076177, 15079507, 15080629, 15084341	14989413, 15045493, 15046120, 15055296, 15057761, 15062439, 15064854, 15065715, 15070226, 15071959, 15074007, 15076316, 15079644, 15080734, 15090780	29.0681	28.0832	FAILED
NR4A1	3164	NM_001202234.1	12	52431499, 52435594, 52448111, 52449814, 52450278, 52450841, 52451136, 52452472	52432533, 52435713, 52448988, 52449943, 52450429, 52451043, 52451314, 52453287	36.0449	37.0744	PASS
NR4A2	4929	NM_006186.4	2	157180949, 157182662, 157183230, 157184363, 157184916, 157185835, 157187180, 157188992	157182512, 157182840, 157183432, 157184526, 157185045, 157186700, 157187303, 157189233	35.1353	34.6676	PASS
NR5A1	2516	NM_004959.5	9	127243515, 127253360, 127255309, 127262369, 127265358, 127265573, 127269528	127245284, 127253507, 127255428, 127262994, 127265499, 127265689, 127269678	34.7844	36.7832	PASS
NR5A2	2494	NM_205860.3	1	199996838, 200008786, 200012902, 200014571, 200017300, 200080330, 200089936, 200143091	199997039, 200008923, 200013020, 200014712, 200017946, 200080449, 200090083, 200146543	39.7164	38.4279	PASS
NR6A1	2649	NM_033334.4	9	127279554, 127287000, 127289058, 127298157, 127300371, 127302312, 127306081, 127316607, 127495587, 127533299	127285072, 127287152, 127289179, 127298411, 127300598, 127302466, 127306136, 127316849, 127495628, 127533590	31.4148	26.973	FAILED
NRG1	3084	NM_001322205.2	8	32504608, 32585467, 32600193, 32607079, 32611890, 32613921, 32616824, 32617718, 32621266	32505903, 32585596, 32600251, 32607102, 32611992, 32614047, 32616954, 32617924, 32631564	37.7891	37.7846	PASS
NRIP1	8204	NM_003489.4	21	16333556, 16386665, 16415816, 16437066	16340847, 16386787, 16415895, 16437321	29.0804	15.2165	FAILED
NSMCE2	286053	NM_001349486.1	8	126104102, 126114256, 126114559, 126163413, 126194345, 126369461, 126369954, 126379010	126104200, 126114388, 126114729, 126163519, 126194498, 126369561, 126370060, 126379362	35.1555	33.6649	PASS
NSMF	26012	NM_001130969.1	9	140342022, 140344051, 140344375, 140344628, 140346817, 140347005, 140347188, 140347508, 140348183, 140348843, 140349691, 140350081, 140350863, 140351859, 140352940, 140353484	140343943, 140344126, 140344477, 140344707, 140346887, 140347038, 140347271, 140347632, 140348272, 140348895, 140349759, 140350086, 140350938, 140352353, 140353001, 140353786	31.1575	28.4451	FAILED
NTF3	4908	NM_001102654.2	12	5541274, 5603360	5541508, 5604465	54.8389	49.5303	PASS
NTF4	4909	NM_006179.4	19	49564397, 49566996	49565266, 49567124	36.6238	37.5545	PASS
NTMT1	28989	NM_001286796.1	9	132371151, 132394929, 132396333, 132397487	132371457, 132395144, 132396585, 132398414	36.2288	36.7148	PASS
NTRK1	4914	NM_002529.3	1	156830657, 156834146, 156834520, 156836702, 156837896, 156838297, 156841415, 156843425, 156844175, 156844363, 156844698, 156845312, 156845872, 156846192, 156848914, 156849791, 156851249	156830938, 156834220, 156834591, 156836770, 156838041, 156838439, 156841547, 156843751, 156844192, 156844418, 156844800, 156845458, 156846002, 156846364, 156849154, 156849949, 156851642	36.8322	35.1819	PASS
NTRK2	4915	NM_006180.4	9	87284644, 87285292, 87317074, 87317263, 87322759, 87325552, 87338488, 87339139, 87342569, 87356807, 87359888, 87366901, 87475955, 87482158, 87549077, 87563377, 87570198, 87635121, 87636167	87284803, 87285875, 87317148, 87317334, 87322827, 87325706, 87338624, 87339271, 87342874, 87356842, 87359988, 87367000, 87476002, 87482346, 87549207, 87563549, 87570432, 87635279, 87641969	36.4021	36.1619	PASS
NTRK3	4916	NM_001012338.2	15	88402982, 88423501, 88428925, 88472422, 88476243, 88483854, 88576088, 88669502, 88670393, 88671942, 88678332, 88679130, 88679698, 88680635, 88690566, 88726649, 88727456, 88799137, 88799515, 88799875	88420351, 88423659, 88428966, 88472665, 88476415, 88483984, 88576276, 88669604, 88670457, 88671965, 88678628, 88679271, 88679840, 88680792, 88690634, 88726720, 88727530, 88799399, 88799717, 88799970	37.479	35.5555	PASS
NUP107	57122	NM_020401.4	12	69080758, 69082742, 69083313, 69084411, 69085748, 69090599, 69094506, 69096516, 69103018, 69103785, 69107510, 69109407, 69113121, 69113358, 69114898, 69115621, 69115884, 69119507, 69120279, 69121131, 69124890, 69125387, 69126417, 69127232, 69128488, 69129011, 69135593, 69136135	69080853, 69082833, 69083399, 69084526, 69085892, 69090702, 69094633, 69096564, 69103089, 69103873, 69107588, 69109520, 69113211, 69113434, 69114957, 69115766, 69115932, 69119576, 69120397, 69121169, 69125040, 69125499, 69126519, 69127392, 69128613, 69129124, 69135760, 69139589	37.6628	36.3329	PASS
NUP133	55746	NM_018230.3	1	229576006, 229580661, 229584873, 229586272, 229588272, 229593908, 229596358, 229599290, 229600371, 229601167, 229602381, 229606327, 229611385, 229613344, 229619801, 229622118, 229623213, 229625702, 229631242, 229631639, 229633883, 229635431, 229636503, 229637746, 229641787, 229643815	229577787, 229580749, 229584937, 229586352, 229588390, 229594043, 229596516, 229599423, 229600622, 229601266, 229602503, 229606551, 229611479, 229613507, 229619892, 229622275, 229623360, 229625849, 229631312, 229631794, 229634053, 229635565, 229636610, 229637849, 229641905, 229644088	36.1001	35.3826	PASS
NUP155	9631	NM_153485.3	5	37288239, 37292981, 37294431, 37298970, 37299550, 37301539, 37302881, 37303362, 37304841, 37305159, 37307399, 37309231, 37310654, 37314300, 37318090, 37324094, 37326003, 37327731, 37328460, 37329292, 37330140, 37331787, 37333565, 37337920, 37341192, 37342651, 37348607, 37349274, 37350262, 37351292, 37352839, 37358183, 37363990, 37364349, 37370923	37292140, 37293087, 37294567, 37299080, 37299670, 37301652, 37303010, 37303516, 37304945, 37305312, 37307534, 37309369, 37310845, 37314430, 37318187, 37324209, 37326069, 37327878, 37328522, 37329380, 37330234, 37331897, 37333735, 37338020, 37341344, 37342748, 37348698, 37349347, 37350367, 37351458, 37352931, 37358253, 37364086, 37364486, 37371208	36.1407	35.696	PASS
NUP37	79023	NM_024057.4	12	102466881, 102468779, 102470575, 102471100, 102479544, 102492884, 102494810, 102505886, 102512141, 102513828	102468245, 102468872, 102470625, 102471281, 102479634, 102492978, 102494882, 102506010, 102512361, 102513892	34.5691	33.9856	PASS
NUP43	348995	NM_198887.3	6	150045451, 150052749, 150057607, 150059779, 150063526, 150064774, 150067076, 150067512	150048334, 150052871, 150057758, 150059914, 150063706, 150064851, 150067198, 150067665	37.2975	41.2678	PASS
NUPR1	26471	NM_001042483.2	16	28544029, 28549327, 28550117	28548990, 28549530, 28550295	36.2247	35.8097	PASS
OAS1	4938	NM_001032409.3	12	113344767, 113346341, 113348856, 113354314, 113355352, 113357292	113345024, 113346629, 113349040, 113354543, 113355505, 113357708	41.9356	37.8379	PASS
OCA2	4948	NM_000275.3	15	28000021, 28090105, 28096528, 28116300, 28117009, 28171273, 28196930, 28200304, 28202734, 28211836, 28228491, 28230210, 28231733, 28234747, 28235722, 28259922, 28261250, 28263543, 28267647, 28269991, 28273017, 28277211, 28326794, 28344370	28000618, 28090198, 28096621, 28116404, 28117068, 28171400, 28197038, 28200361, 28202881, 28211968, 28228629, 28230334, 28231789, 28234812, 28235793, 28260075, 28261332, 28263703, 28267719, 28270048, 28273205, 28277309, 28327041, 28344461	37.7702	35.488	PASS
ODC1	4953	NM_001287189.2	2	10580094, 10581635, 10581943, 10582138, 10583356, 10583616, 10583828, 10584221, 10584600, 10585057, 10585281, 10587600	10580994, 10581849, 10582055, 10582300, 10583439, 10583697, 10583962, 10584393, 10584773, 10585175, 10585390, 10588138	35.6088	36.9291	PASS
ORC2	4999	NM_006190.5	2	201773700, 201778018, 201778654, 201784945, 201785716, 201790559, 201791491, 201796062, 201798599, 201800422, 201802629, 201805971, 201807408, 201814277, 201822124, 201822753, 201824115, 201828213	201776110, 201778136, 201778715, 201785116, 201785862, 201790655, 201791623, 201796171, 201798697, 201800615, 201802689, 201806002, 201807500, 201814366, 201822267, 201822856, 201824163, 201828383	34.7098	35.3285	PASS
OSR1	130497	NM_145260.3	2	19551246, 19552902, 19558102	19552171, 19553598, 19558384	35.4128	35.3121	PASS
OTX1	5013	NM_001199770.2	2	63276870, 63278384, 63280015, 63281182, 63282636	63277287, 63278452, 63280222, 63281333, 63284966	43.6815	41.5349	PASS
OTX2	5015	NM_021728.4	14	57266623, 57270906, 57272078, 57276877, 57277094	57269073, 57271081, 57272293, 57276940, 57277197	36.1038	36.4505	PASS
OVOL1	5017	NM_004561.4	11	65554534, 65561502, 65562009, 65562517	65554944, 65561719, 65562198, 65564685	34.0726	34.5374	PASS
PABPC1L	80336	NM_001372179.1	20	43538701, 43541301, 43545397, 43547547, 43547824, 43550235, 43552802, 43559101, 43560983, 43561698, 43564032, 43565278, 43566702, 43567315, 43567767	43538977, 43541494, 43545512, 43547686, 43547918, 43550372, 43552897, 43559367, 43561073, 43561826, 43564138, 43565371, 43566832, 43567389, 43567957	38.0882	36.5481	PASS
PADI6	353238	NM_207421.4	1	17698691, 17699551, 17701922, 17706415, 17707542, 17708462, 17714876, 17715272, 17718609, 17718675, 17720471, 17720796, 17721447, 17722036, 17723567, 17725182, 17727701	17698856, 17699728, 17701994, 17706482, 17707659, 17708587, 17715054, 17715375, 17718673, 17718721, 17720578, 17720950, 17721603, 17722159, 17723637, 17725343, 17728195	44.5481	41.1171	PASS
PAK1	5058	NM_001128620.1	11	77033062, 77036373, 77043775, 77047131, 77048369, 77051691, 77054864, 77060284, 77064581, 77066713, 77069943, 77085373, 77090286, 77090939, 77103376, 77184597	77034405, 77036421, 77043912, 77047327, 77048468, 77051808, 77054976, 77060332, 77064644, 77066887, 77070062, 77085410, 77090433, 77091039, 77103586, 77185139	35.2632	34.7123	PASS
PALB2	79728	NM_024675.4	16	23614486, 23619185, 23625325, 23632683, 23634290, 23635330, 23637557, 23640525, 23640961, 23646183, 23649171, 23649391, 23652431	23614990, 23619333, 23625412, 23632799, 23634451, 23635415, 23637718, 23640596, 23641790, 23647655, 23649273, 23649450, 23652631	36.8828	36.2991	PASS
PANX1	24145	NM_015368.4	11	93862007, 93886657, 93911535, 93912768, 93913956	93862659, 93886796, 93911758, 93913423, 93915134	39.1573	38.2934	PASS
PAPPA	5069	NM_002581.5	9	118916070, 118949433, 118969735, 118973918, 118982216, 118989710, 118997418, 119028136, 119033604, 119065036, 119093523, 119094612, 119097140, 119106822, 119109305, 119114985, 119115901, 119124871, 119129924, 119139855, 119144674, 119158788	118916866, 118950495, 118969880, 118974211, 118982408, 118989831, 118997916, 119028264, 119033695, 119065229, 119093636, 119094747, 119097353, 119106990, 119109488, 119115195, 119116072, 119125018, 119130033, 119139926, 119144772, 119164600	38.7962	39.9055	PASS
PARP12	64761	NM_022750.4	7	139723549, 139725997, 139727076, 139728413, 139734035, 139737515, 139741444, 139746684, 139754462, 139756656, 139757699, 139762322	139724685, 139726148, 139727206, 139728488, 139734131, 139737656, 139741639, 139746807, 139754563, 139756953, 139757834, 139762751	42.9792	36.0284	PASS
PATL2	197135	NM_001145112.1	15	44957930, 44958590, 44959304, 44960540, 44961178, 44961478, 44961708, 44961975, 44962165, 44964213, 44964586, 44965433, 44966348, 44967684, 44968673, 44969064	44958169, 44958739, 44959401, 44960680, 44961337, 44961611, 44961761, 44962072, 44962285, 44964354, 44964654, 44965575, 44966428, 44967889, 44968763, 44969072	35.6482	33.8669	PASS
PBX3	5090	NM_006195.6	9	128509652, 128510829, 128677965, 128691934, 128697751, 128722963, 128724381, 128725291, 128728110	128509932, 128510902, 128678206, 128692124, 128697886, 128723128, 128724493, 128725380, 128729656	59.4568	54.8036	PASS
PCNA	5111	NM_002592.2	20	5095599, 5096095, 5098116, 5099256, 5099415, 5100224, 5107146	5096008, 5096218, 5098310, 5099323, 5099512, 5100560, 5107268	35.112	34.902	PASS
PCSK4	54760	NM_017573.4	19	1481427, 1482352, 1482895, 1483283, 1483649, 1483837, 1484026, 1486852, 1487140, 1487602, 1487784, 1487963, 1488187, 1489792, 1490157	1482206, 1482474, 1483019, 1483462, 1483766, 1483940, 1484126, 1487064, 1487312, 1487690, 1487860, 1488091, 1488279, 1489896, 1490449	36.3277	34.1609	PASS
PCSK5	5125	NM_001372043.1	9	78505589, 78547295, 78601048, 78638654, 78641877, 78682871, 78686642, 78710806, 78722167, 78749025, 78771961, 78773899, 78784620, 78789902, 78794512, 78796314, 78799589, 78803494, 78804010, 78804547, 78842419, 78848376, 78853875, 78855532, 78907149, 78910191, 78911581, 78917053, 78923561, 78925572, 78936338, 78937968, 78942925, 78947349, 78953146, 78965744, 78968949, 78973429	78506289, 78547399, 78601161, 78638797, 78641953, 78682959, 78686814, 78711018, 78722267, 78749128, 78772078, 78774087, 78784756, 78790045, 78794614, 78796507, 78799673, 78803591, 78804139, 78804662, 78842521, 78848512, 78854081, 78855600, 78907191, 78910327, 78911781, 78917133, 78923644, 78925767, 78936555, 78938204, 78943155, 78947526, 78953363, 78965844, 78969135, 78977891	36.9227	35.2989	PASS
PCSK6	5046	NM_002570.5	15	101844138, 101847418, 101853581, 101858524, 101862725, 101865055, 101866582, 101871856, 101872057, 101906401, 101910540, 101922297, 101924527, 101929669, 101933417, 101938609, 101968097, 101970192, 101971525, 101972195, 101983761, 102029579, 102029687	101845560, 101847530, 101853710, 101858627, 101862812, 101865251, 101866684, 101871894, 101872236, 101906537, 101910728, 101922414, 101924630, 101929769, 101933629, 101938781, 101968185, 101970268, 101971668, 101972305, 101983865, 102029685, 102029910	33.0272	27.6286	FAILED
PCYT1B	9468	NM_004845.5	X	24576204, 24593247, 24597433, 24605358, 24608140, 24625862, 24637102, 24665106	24580622, 24593435, 24597575, 24605436, 24608291, 24625978, 24637201, 24665464	35.5657	27.7519	FAILED
PDCD4	27250	NM_014456.5	10	112631686, 112635724, 112640991, 112642761, 112645011, 112647423, 112649291, 112650314, 112653849, 112654170, 112655706, 112657786	112631776, 112635828, 112641293, 112642855, 112645124, 112647644, 112649388, 112650428, 112653956, 112654280, 112655845, 112659764	36.9996	37.9978	PASS
PDE3A	5139	NM_000921.4	12	20521471, 20709594, 20766377, 20769164, 20774230, 20782842, 20786627, 20787836, 20790034, 20792780, 20799424, 20799685, 20801622, 20803379, 20806881, 20832964	20523178, 20709644, 20766634, 20769318, 20774345, 20783061, 20786712, 20787990, 20790171, 20792891, 20799537, 20799884, 20801825, 20803534, 20807139, 20841517	33.2373	36.1046	PASS
PDE4D	5144	NM_001104631.2	5	58264865, 58271484, 58272177, 58273018, 58284320, 58285582, 58286631, 58287659, 58289199, 58334686, 58476421, 58481015, 58489326, 58511603, 59188995	58270907, 58271666, 58272299, 58273172, 58284419, 58285746, 58286729, 58287831, 58289292, 58334798, 58476470, 58481088, 58489362, 58511794, 59189553	32.5518	32.8047	PASS
PDGFRA	5156	NM_001347828.2	4	55095460, 55106205, 55124924, 55127262, 55129834, 55131086, 55133456, 55133719, 55136800, 55138561, 55139704, 55140698, 55141008, 55143555, 55144063, 55144529, 55146483, 55151538, 55152008, 55153597, 55154966, 55155176, 55156480, 55161292	55095582, 55106282, 55124984, 55127579, 55130094, 55131216, 55133627, 55133908, 55136915, 55138687, 55139897, 55140792, 55141140, 55143659, 55144173, 55144682, 55146649, 55151653, 55152130, 55153708, 55155065, 55155281, 55156721, 55164412	39.4508	39.1245	PASS
PDGFRB	5159	NM_002609.4	5	149493402, 149497181, 149498310, 149499030, 149499575, 149500451, 149500767, 149501443, 149502605, 149503813, 149504290, 149505008, 149506083, 149509320, 149510102, 149511542, 149512313, 149513149, 149513444, 149514313, 149515118, 149516571, 149534960	149495509, 149497413, 149498415, 149499129, 149499686, 149500573, 149500885, 149501603, 149502764, 149503923, 149504394, 149505140, 149506177, 149509531, 149510225, 149511657, 149512505, 149513323, 149513571, 149514579, 149515441, 149516616, 149535408	36.3663	35.8447	PASS
PDHA1	5160	NM_001173454.1	X	19362045, 19364628, 19367430, 19368055, 19369399, 19371200, 19372609, 19373467, 19373804, 19375770, 19377034, 19377607	19362212, 19364741, 19367489, 19368228, 19369525, 19371291, 19372701, 19373622, 19373875, 19375837, 19377142, 19379803	32.0717	30.2783	PASS
PDK1	5163	NM_001278549.2	2	173420818, 173423436, 173426948, 173427469, 173429231, 173429706, 173431584, 173433469, 173435454, 173451006, 173457663, 173460557	173421074, 173423577, 173427019, 173427528, 173429415, 173429801, 173431661, 173433545, 173435552, 173451116, 173457776, 173473397	36.5434	38.0092	PASS
PDPK1	5170	NM_002613.5	16	2588022, 2607704, 2611481, 2611772, 2615554, 2616357, 2627426, 2631296, 2631608, 2633413, 2636677, 2645794, 2647124, 2647652	2588137, 2607964, 2611523, 2611909, 2615698, 2616454, 2627501, 2631364, 2631704, 2633586, 2636894, 2645851, 2647276, 2653189	29.0442	30.0673	FAILED
PEG3	5178	NM_001369718.1	19	57321450, 57329114, 57329968, 57333019, 57334121, 57334958, 57335630, 57337756, 57347386, 57351950	57328947, 57329206, 57330070, 57333122, 57334204, 57335047, 57336109, 57337831, 57347472, 57352094	52.4044	49.7744	PASS
PEPD	5184	NM_000285.4	19	33877856, 33878796, 33882201, 33892627, 33902578, 33904481, 33953901, 33954893, 33968952, 33980902, 33984196, 33991844, 34001934, 34003499, 34012650	33878387, 33878987, 33882385, 33892775, 33902655, 33904549, 33953947, 33954968, 33968996, 33980963, 33984243, 33991907, 34002061, 34003682, 34012697	35.941	33.2113	PASS
PER1	5187	NM_002616.3	17	8043790, 8045123, 8045587, 8045967, 8046584, 8048069, 8049276, 8049690, 8049912, 8050215, 8050568, 8050788, 8050992, 8051315, 8051499, 8051962, 8052577, 8052780, 8053073, 8053289, 8053537, 8053750, 8055655	8044658, 8045273, 8045776, 8046153, 8047194, 8048311, 8049455, 8049820, 8050083, 8050320, 8050699, 8050896, 8051145, 8051421, 8051577, 8052104, 8052628, 8052981, 8053194, 8053443, 8053635, 8054163, 8055722	45.4236	42.5748	PASS
PER2	8864	NM_022817.3	2	239152685, 239157703, 239159192, 239160240, 239161553, 239164298, 239165563, 239166917, 239167138, 239168610, 239169469, 239170370, 239170832, 239171593, 239174153, 239176697, 239177564, 239179953, 239181711, 239184384, 239185772, 239186348, 239196990	239155165, 239157853, 239159384, 239160402, 239162343, 239164552, 239165727, 239167041, 239167285, 239168694, 239169594, 239170478, 239170985, 239171699, 239174231, 239176839, 239177615, 239180154, 239181832, 239184538, 239185834, 239186596, 239197251	36.1428	36.1398	PASS
PGR	5241	NM_000926.4	11	100900355, 100912676, 100920660, 100922155, 100933178, 100962491, 100996738, 100998165	100910002, 100912833, 100920790, 100922299, 100933483, 100962607, 100996889, 101000544	61.3311	53.5677	PASS
PGRMC1	10857	NM_006667.5	X	118370248, 118374272, 118377114	118370654, 118374427, 118378429	33.7723	34.0102	PASS
PHB	5245	NM_001281715.1	17	47481414, 47484121, 47486404, 47486693, 47489040, 47490539, 47491604, 47492197	47482566, 47484216, 47486520, 47486835, 47489201, 47490653, 47491695, 47492244	17.3445	13.226	FAILED
PHIP	55023	NM_017934.7	6	79644136, 79655017, 79655718, 79656428, 79657340, 79664531, 79664949, 79665330, 79668192, 79671407, 79672814, 79675420, 79675662, 79679552, 79679766, 79680498, 79688309, 79692603, 79695069, 79697926, 79700585, 79707131, 79707971, 79711616, 79713447, 79724799, 79725347, 79726261, 79727063, 79727200, 79728806, 79735236, 79735660, 79752560, 79770195, 79770385, 79787165, 79787417, 79787572, 79787746	79651047, 79655214, 79655977, 79656591, 79657492, 79664680, 79664999, 79665399, 79668317, 79671527, 79672969, 79675481, 79675773, 79679634, 79679890, 79680605, 79688428, 79692834, 79695145, 79698066, 79700702, 79707314, 79708108, 79711841, 79713575, 79724933, 79725500, 79726359, 79727103, 79727300, 79728876, 79735336, 79735881, 79752720, 79770293, 79770535, 79787224, 79787446, 79787630, 79787971	37.4981	35.015	PASS
PIGA	5277	NM_002641.3	X	15337578, 15342787, 15343142, 15344036, 15349338, 15353623	15339894, 15342993, 15343274, 15344168, 15350114, 15353645	43.2026	39.4842	PASS
PIK3CA	5290	NM_006218.4	3	178866145, 178916538, 178917478, 178919078, 178921332, 178922291, 178927383, 178927974, 178928219, 178935998, 178936984, 178937359, 178937737, 178938774, 178941869, 178942488, 178943750, 178947060, 178947792, 178948013, 178951882	178866391, 178916965, 178917687, 178919328, 178921577, 178922376, 178927488, 178928126, 178928353, 178936122, 178937065, 178937523, 178937840, 178938945, 178941975, 178942609, 178943828, 178947230, 178947909, 178948164, 178957881	36.561	36.0198	PASS
PIN1	5300	NM_006221.3	19	9945994, 9949112, 9958706, 9959766	9946078, 9949324, 9958816, 9960365	36.2804	37.0086	PASS
PMM2	5373	NM_000303.3	16	8891696, 8895656, 8898624, 8900173, 8904936, 8905495, 8906848, 8941581	8891805, 8895767, 8898700, 8900264, 8905035, 8905570, 8906963, 8943182	39.2777	40.8925	PASS
POF1B	79983	NM_001307940.2	X	84537121, 84558412, 84559349, 84560797, 84561187, 84562169, 84563130, 84569438, 84570713, 84585955, 84600866, 84606356, 84614555, 84622697, 84634178, 84634644	84537323, 84558494, 84559477, 84560916, 84561339, 84562282, 84563222, 84569512, 84570740, 84586085, 84601048, 84606457, 84614635, 84622771, 84634500, 84634670	37.4021	33.0482	PASS
POLG	5428	NM_001126131.2	15	89859551, 89860607, 89861772, 89862162, 89862459, 89863997, 89864356, 89864967, 89865193, 89865973, 89866635, 89867046, 89867338, 89868681, 89869843, 89870143, 89870398, 89871687, 89871916, 89872174, 89873312, 89876327, 89877916	89860058, 89860767, 89861980, 89862330, 89862581, 89864243, 89864491, 89865084, 89865246, 89866133, 89866742, 89867132, 89867458, 89868917, 89869969, 89870294, 89870580, 89871766, 89872062, 89872341, 89873507, 89877144, 89878055	37.7573	36.5538	PASS
POLR2C	5432	NM_032940.3	16	57496591, 57496941, 57499865, 57500087, 57503077, 57503622, 57503873, 57504192, 57504887	57496722, 57496990, 57499933, 57500139, 57503205, 57503673, 57504041, 57504266, 57505921	38.9623	34.4158	PASS
POLR3H	171568	NM_001018050.4	22	41921803, 41926691, 41928098, 41928663, 41936703, 41939995	41925340, 41926892, 41928161, 41928749, 41936799, 41940474	31.945	33.8138	PASS
POR	5447	NM_001367562.1	7	75544473, 75544979, 75583307, 75601731, 75608769, 75609657, 75610366, 75610835, 75611542, 75612838, 75613056, 75614095, 75614376, 75614897, 75615241, 75615477, 75615655	75544497, 75545085, 75583498, 75601779, 75608897, 75609806, 75610490, 75610924, 75611640, 75612954, 75613174, 75614276, 75614525, 75615167, 75615386, 75615559, 75616173	53.973	47.504	PASS
POSTN	10631	NM_006475.3	13	38136722, 38138656, 38143437, 38143881, 38144717, 38145506, 38148709, 38151890, 38152981, 38153156, 38153366, 38153998, 38154698, 38156503, 38158106, 38158853, 38160276, 38160919, 38161959, 38164509, 38166237, 38171321, 38172745	38137507, 38138697, 38143520, 38143958, 38144806, 38145595, 38148789, 38151935, 38153048, 38153258, 38153496, 38154128, 38154834, 38156651, 38158240, 38159065, 38160417, 38161065, 38162123, 38164666, 38166301, 38171419, 38172905	36.7062	35.2259	PASS
POU1F1	5449	NM_001122757.3	3	87308554, 87310423, 87311221, 87313438, 87322497, 87325471	87309254, 87310483, 87311385, 87313662, 87322646, 87325734	35.7612	34.8794	PASS
PPARG	5468	NM_015869.4	3	12392916, 12421203, 12422821, 12434113, 12447381, 12458203, 12475397	12393173, 12421430, 12422990, 12434251, 12447580, 12458653, 12475843	35.9965	35.196	PASS
PPM1A	5494	NM_177952.3	14	60712468, 60749402, 60752342, 60756524, 60758115, 60759171	60712764, 60750255, 60752459, 60756632, 60758172, 60765805	36.1086	35.1302	PASS
PPM1B	5495	NM_002706.6	2	44396014, 44428325, 44436349, 44445106, 44445619, 44457552	44396413, 44429184, 44436466, 44445217, 44445676, 44458611	36.3359	36.3945	PASS
PPP2CA	5515	NM_002715.4	5	133530023, 133534777, 133536026, 133536676, 133537539, 133541613, 133561451	133533535, 133534895, 133536187, 133536765, 133537712, 133541822, 133561764	41.9818	39.4342	PASS
PPP2R1A	5518	NM_014225.6	19	52693305, 52705197, 52709216, 52714513, 52715939, 52716208, 52719032, 52719257, 52719782, 52722944, 52723442, 52724232, 52725352, 52728970, 52729218	52693427, 52705287, 52709316, 52714745, 52716086, 52716363, 52719146, 52719327, 52719916, 52723117, 52723502, 52724386, 52725494, 52729061, 52732771	37.131	37.3238	PASS
PRDM1	639	NM_001198.4	6	106534211, 106536076, 106543490, 106547175, 106552700, 106554246, 106554786	106534470, 106536324, 106543609, 106547427, 106553808, 106554374, 106557813	36.4688	36.3627	PASS
PRDM14	63978	NM_024504.4	8	70963886, 70967535, 70970875, 70978470, 70980465, 70980714, 70981396, 70983385	70964539, 70967636, 70971077, 70978740, 70980622, 70980767, 70982119, 70983487	36.9946	38.3026	PASS
PRDM9	56979	NM_020227.3	5	23507718, 23509059, 23509579, 23510029, 23517990, 23521132, 23522413, 23522723, 23523400, 23524443, 23526342	23507821, 23509211, 23509702, 23510136, 23518039, 23521288, 23522514, 23522994, 23523467, 23524636, 23528202	41.9608	35.7258	PASS
PRDX2	7001	NM_005809.6	19	12907637, 12910673, 12910991, 12911730, 12911973, 12912554	12907980, 12910803, 12911113, 12911883, 12912084, 12912614	30.9765	31.7486	PASS
PRKAA1	5562	NM_206907.3	5	40759481, 40764616, 40764854, 40767568, 40769518, 40771821, 40775030, 40775512, 40777547, 40798165	40763124, 40764742, 40765340, 40767792, 40769605, 40771965, 40775074, 40775605, 40777688, 40798297	35.5523	34.6496	PASS
PRKAA2	5563	NM_006252.4	1	57110987, 57140054, 57157067, 57158031, 57159438, 57161608, 57169644, 57171765, 57173148	57111154, 57140195, 57157160, 57158175, 57159525, 57161832, 57170148, 57171891, 57181008	37.93	37.0236	PASS
PRLR	5618	NM_000949.7	5	35055807, 35068318, 35068881, 35070226, 35072677, 35084572, 35086310, 35089653, 35118163, 35230370	35066204, 35068387, 35068980, 35070367, 35072846, 35084741, 35086442, 35089765, 35118224, 35230589	35.653	35.6302	PASS
PROK2	60675	NM_001126128.2	3	71820806, 71823596, 71830618, 71834108	71821979, 71823658, 71830743, 71834299	25.7169	22.8298	FAILED
PROKR2	128674	NM_144773.3	20	5279864, 5294558, 5297140	5283382, 5295023, 5297600	51.7188	47.743	PASS
PROP1	5626	NM_006261.4	5	177419236, 177421107, 177422826	177420048, 177421339, 177423243	44.4128	49.1727	PASS
PRR19	284338	NM_199285.2	19	42806284, 42813731, 42814423	42806655, 42814337, 42814966	35.4146	35.9644	PASS
PSEN1	5663	NM_000021.4	14	73603215, 73614503, 73614675, 73637505, 73640274, 73653561, 73659352, 73664739, 73673094, 73678477, 73683834, 73685842	73603291, 73614584, 73614814, 73637755, 73640415, 73653628, 73659572, 73664837, 73673180, 73678650, 73683952, 73690399	34.5002	35.7463	PASS
PSMC3IP	29893	NM_016556.4	17	40724328, 40725125, 40725329, 40725496, 40726117, 40729231, 40729479, 40729671	40725042, 40725184, 40725382, 40725641, 40726228, 40729320, 40729579, 40729747	36.8208	36.9111	PASS
PTCH1	5727	NM_000264.5	9	98205262, 98209193, 98211351, 98212123, 98215760, 98218558, 98220295, 98221882, 98224138, 98229398, 98231033, 98232095, 98238316, 98239041, 98239829, 98240337, 98241282, 98242251, 98242672, 98244231, 98244416, 98247967, 98268689, 98270443	98208673, 98209733, 98211605, 98212222, 98215902, 98218695, 98220575, 98222065, 98224280, 98229707, 98231435, 98232213, 98238441, 98239139, 98239984, 98240468, 98241429, 98242372, 98242870, 98244322, 98244485, 98248156, 98268881, 98271548	34.8715	34.234	PASS
PTEN	5728	NM_001304717.5	10	89623382, 89623862, 89653782, 89685270, 89690803, 89692770, 89711875, 89717610, 89720651, 89725044	89623860, 89624305, 89653866, 89685314, 89690846, 89693008, 89712016, 89717776, 89720875, 89731687	48.5667	45.1901	PASS
PTGER2	5732	NM_000956.4	14	52781030, 52793939	52782109, 52795316	36.6849	37.5884	PASS
PTGS1	5742	NM_000962.4	9	125133303, 125133465, 125140178, 125140712, 125141054, 125143650, 125143943, 125145788, 125148725, 125152477, 125154468	125133370, 125133551, 125140294, 125140852, 125141197, 125143831, 125144026, 125146034, 125149011, 125152624, 125157982	37.8203	37.4179	PASS
PTGS2	5743	NM_000963.4	1	186640923, 186644381, 186645030, 186645599, 186645965, 186646781, 186647393, 186648190, 186648454, 186649371	186643894, 186644528, 186645316, 186645845, 186646048, 186646962, 186647536, 186648333, 186648570, 186649555	32.0483	31.3873	PASS
PTH2	113091	NM_178449.4	19	49925676, 49926469	49925899, 49926698	33.4232	27.4493	FAILED
PTPN11	5781	NM_001330437.1	12	112856751, 112884080, 112888122, 112890999, 112892368, 112893754, 112910748, 112915455, 112915661, 112919878, 112924267, 112926247, 112926828, 112939948, 112942499, 112943629	112856929, 112884202, 112888316, 112891191, 112892484, 112893867, 112910844, 112915534, 112915819, 112920009, 112924433, 112926314, 112926979, 112940060, 112942600, 112947722	33.6928	34.3996	PASS
PTPN6	5777	NM_080549.3	12	7060519, 7060772, 7061146, 7063968, 7064314, 7064535, 7064823, 7065305, 7065582, 7066817, 7067082, 7069090, 7069251, 7069507, 7069826, 7070289	7060683, 7060894, 7061340, 7064157, 7064430, 7064648, 7064919, 7065384, 7065731, 7066948, 7067236, 7069157, 7069402, 7069598, 7070108, 7070479	46.5142	46.7495	PASS
PTX3	5806	NM_002852.4	3	157154639, 157155302, 157160155	157154852, 157155703, 157161422	34.9913	32.9222	PASS
PUM1	9698	NM_001020658.2	1	31404353, 31409490, 31413998, 31414845, 31418193, 31422974, 31425081, 31426561, 31437521, 31438829, 31440014, 31441201, 31447498, 31452909, 31454159, 31465237, 31467901, 31478700, 31479841, 31501643, 31532051, 31538463	31406189, 31409682, 31414119, 31414970, 31418330, 31423108, 31425210, 31426828, 31437757, 31439125, 31440157, 31441339, 31447649, 31453010, 31454252, 31465507, 31468067, 31478878, 31479949, 31501711, 31532424, 31538564	34.6744	32.694	PASS
RAD21	5885	NM_006265.3	8	117858173, 117861185, 117862857, 117864187, 117864788, 117866484, 117868405, 117868885, 117869506, 117870591, 117874080, 117875369, 117878825, 117886850	117859930, 117861268, 117863006, 117864335, 117864947, 117866707, 117868527, 117869010, 117869712, 117870697, 117874179, 117875498, 117879000, 117887015	43.9582	45.3933	PASS
RAD21L1	642636	NM_001136566.2	20	1206688, 1209066, 1210524, 1212170, 1214729, 1218688, 1219956, 1220965, 1223263, 1223741, 1224690, 1226854, 1229270, 1234913	1206824, 1209241, 1210653, 1212263, 1214835, 1218858, 1220051, 1221078, 1223489, 1223840, 1224814, 1226949, 1229347, 1236520	35.4721	33.2719	PASS
RAD50	10111	NM_005732.4	5	131892669, 131894976, 131911469, 131915009, 131915554, 131923254, 131923616, 131924379, 131925323, 131926916, 131927569, 131930561, 131931265, 131938992, 131939612, 131940498, 131944307, 131944809, 131944975, 131951695, 131953762, 131972807, 131973773, 131976364, 131977870	131893145, 131895059, 131911620, 131915194, 131915758, 131923382, 131923781, 131924572, 131925529, 131927098, 131927726, 131930736, 131931502, 131939181, 131939738, 131940691, 131944417, 131944901, 131945088, 131951822, 131953986, 131972892, 131973915, 131976497, 131982041	35.3855	34.7067	PASS
RAD51	5888	NM_133487.4	15	40987372, 40990955, 40993262, 40994004, 41001223, 41011003, 41020909, 41021703, 41022051, 41023253	40987623, 40991043, 40993399, 40994124, 41001314, 41011097, 41021022, 41021832, 41022172, 41024538	32.22	28.9789	FAILED
RAD51C	5889	NM_058216.3	17	56769963, 56772292, 56774054, 56780557, 56787220, 56798107, 56801401, 56809845, 56811479	56770149, 56772550, 56774220, 56780690, 56787351, 56798173, 56801461, 56809905, 56812972	36.2955	35.93	PASS
RANBP9	10048	NM_005493.3	6	13621730, 13625885, 13632602, 13634663, 13638040, 13639795, 13641431, 13642711, 13644777, 13652891, 13657341, 13659012, 13697017, 13711167	13622724, 13625996, 13632753, 13634784, 13638187, 13639985, 13641539, 13642823, 13644961, 13652913, 13657508, 13659064, 13697128, 13712067	21.8455	22.7981	FAILED
RB1	5925	NM_000321.2	13	48877887, 48881416, 48916735, 48919216, 48921961, 48923092, 48934153, 48936951, 48939030, 48941630, 48942663, 48947541, 48951054, 48953730, 48954189, 48954301, 48955383, 49027129, 49030340, 49033824, 49037867, 49039134, 49039341, 49047496, 49050837, 49051491, 49054134	48878185, 48881542, 48916850, 48919335, 48921999, 48923159, 48934263, 48937093, 48939107, 48941739, 48942740, 48947628, 48951170, 48953786, 48954220, 48954377, 48955579, 49027247, 49030485, 49033969, 49037971, 49039247, 49039504, 49047526, 49050979, 49051540, 49056026	33.8145	34.3677	PASS
RCBTB1	55213	NM_001352500.2	13	50106082, 50115012, 50115812, 50118873, 50123594, 50125462, 50126314, 50129651, 50134054, 50140754, 50141290, 50154641, 50159580	50108398, 50115142, 50115963, 50118999, 50123784, 50125604, 50126421, 50129809, 50134220, 50140904, 50141459, 50154720, 50159694	62.5944	53.4224	PASS
REC114	283677	NM_001042367.2	15	73735505, 73766173, 73832826, 73843279, 73848643, 73852093	73735685, 73766262, 73832909, 73843491, 73848732, 73852354	35.5262	35.3565	PASS
REC8	9985	NM_001048205.2	14	24641289, 24641922, 24642108, 24642335, 24642500, 24644752, 24646031, 24646350, 24646559, 24646671, 24646915, 24647297, 24647812, 24647983, 24648291, 24648603, 24648801, 24649006, 24649216	24641817, 24641990, 24642250, 24642407, 24642620, 24644833, 24646110, 24646428, 24646589, 24646747, 24646964, 24647428, 24647878, 24648122, 24648339, 24648669, 24648932, 24649112, 24649460	44.5532	37.6867	PASS
RECQL4	9401	NM_004260.3	8	145736671, 145737064, 145737294, 145737527, 145737775, 145738025, 145738230, 145738601, 145738769, 145738955, 145739312, 145739573, 145739826, 145740320, 145740534, 145740710, 145741148, 145741372, 145742434, 145742798, 145742986, 145743085	145736938, 145737172, 145737450, 145737707, 145737944, 145738154, 145738521, 145738767, 145738864, 145739096, 145739491, 145739746, 145739909, 145740456, 145740626, 145740841, 145741274, 145742148, 145742574, 145742892, 145743019, 145743217	58.9651	50.6631	PASS
REST	5978	NM_001363453.2	4	57774908, 57776796, 57785953, 57796007	57775753, 57777702, 57786036, 57802010	73.1552	60.8435	PASS
RFPL4A	342931	NM_001145014.1	19	56270507, 56273158, 56273964	56270541, 56273452, 56274541	119.484	102.023	PASS
RFWD3	55159	NM_001370535.1	16	74655297, 74660241, 74662350, 74664679, 74666421, 74670244, 74671754, 74678260, 74678439, 74683030, 74685818, 74694830, 74698522, 74700684	74657969, 74660452, 74662564, 74664855, 74666571, 74670475, 74671868, 74678351, 74678633, 74683100, 74686020, 74695349, 74698643, 74700775	40.0178	38.9122	PASS
RICTOR	253260	NM_001285439.2	5	38938022, 38942935, 38944548, 38945015, 38945593, 38946570, 38947366, 38949458, 38949814, 38952298, 38953087, 38953563, 38954876, 38955697, 38957754, 38958545, 38958769, 38959297, 38959881, 38960500, 38962417, 38962587, 38962978, 38964894, 38966743, 38967263, 38967439, 38968045, 38971979, 38975639, 38978685, 38981969, 38991051, 38996921, 39002637, 39003660, 39021141, 39074213, 39074431	38942480, 38943073, 38944671, 38945170, 38945826, 38946654, 38947543, 38949529, 38950822, 38952527, 38953193, 38953655, 38954963, 38955806, 38957832, 38958621, 38958933, 38959423, 38960080, 38960635, 38962463, 38962688, 38963143, 38964994, 38966823, 38967329, 38967529, 38968132, 38972061, 38975706, 38978752, 38982138, 38991177, 38996984, 39002768, 39003724, 39021238, 39074260, 39074501	38.5984	36.0017	PASS
RNF212	285498	NM_001131034.4	4	1065266, 1067387, 1073431, 1075207, 1075355, 1079684, 1084570, 1090553, 1102131, 1107144	1066981, 1067450, 1073476, 1075255, 1075407, 1079742, 1084626, 1090627, 1102192, 1107352	35.5301	34.0798	PASS
ROR2	4920	NM_004560.4	9	94484883, 94488823, 94493192, 94495404, 94499673, 94518353, 94519554, 94538023, 94712149	94487389, 94489025, 94493437, 94495718, 94499800, 94518383, 94519841, 94538100, 94712510	57.2501	49.6793	PASS
RORA	6095	NM_134260.2	15	60780483, 60792091, 60793158, 60794959, 60795734, 60797707, 60803425, 60806815, 60823965, 60849052, 60850424, 60919437	60789818, 60792203, 60793268, 60795066, 60795866, 60797828, 60803820, 60806956, 60824050, 60849127, 60850505, 60919729	39.6908	37.9899	PASS
RPA2	6118	NM_001297558.1	1	28218035, 28220523, 28220801, 28223516, 28224144, 28233439, 28233692, 28240574, 28241138	28218758, 28220617, 28220908, 28223632, 28224218, 28233552, 28233793, 28240680, 28241308	33.8289	34.0548	PASS
RPS26	6231	NM_001029.5	12	56435702, 56436209, 56437147, 56437903	56435953, 56436386, 56437277, 56438481	40.3509	38.4589	PASS
RPS6	6194	NM_001010.3	9	19375713, 19376492, 19378366, 19378706, 19379485, 19380188	19376386, 19376649, 19378512, 19378916, 19379616, 19380234	24.3462	21.9236	FAILED
RPS6KB1	6198	NM_003161.4	17	57970482, 57987923, 57990045, 57991996, 58003796, 58007478, 58008983, 58011531, 58011795, 58012554, 58013576, 58013825, 58018197, 58022767, 58023912	57970686, 57987972, 57990165, 57992064, 58003943, 58007535, 58009083, 58011621, 58011885, 58012661, 58013638, 58013902, 58018304, 58022879, 58027935	38.2862	37.8175	PASS
RPTOR	57521	NM_020761.3	17	78518638, 78599491, 78617528, 78681641, 78704360, 78727810, 78765250, 78796001, 78796879, 78811722, 78820273, 78829264, 78831590, 78854215, 78857219, 78857581, 78858808, 78865520, 78866529, 78867507, 78882611, 78896524, 78897290, 78899170, 78914296, 78919467, 78921027, 78923243, 78931424, 78933878, 78935194, 78936261, 78936728, 78938062	78519591, 78599593, 78617610, 78681799, 78704506, 78727985, 78765309, 78796101, 78797023, 78811797, 78820374, 78829347, 78831700, 78854289, 78857284, 78857772, 78858948, 78865637, 78866669, 78867665, 78882729, 78896627, 78897473, 78899280, 78914401, 78919581, 78921151, 78923347, 78931530, 78934005, 78935280, 78936377, 78936857, 78940168	40.7079	38.954	PASS
RSPO1	284654	NM_001038633.4	1	38076951, 38077421, 38079376, 38079856, 38082156, 38095240, 38097516, 38097959, 38100238	38077349, 38078593, 38079564, 38080005, 38082347, 38095621, 38097694, 38098025, 38100564	34.3777	34.4449	PASS
RSPO2	340419	NM_178565.5	8	108911544, 108970308, 108972902, 109001284, 109094773, 109095425	108913418, 108970496, 108973045, 109001472, 109095035, 109095848	37.2524	35.8855	PASS
RUNX2	860	NM_001024630.4	6	45296067, 45296398, 45390330, 45399600, 45405684, 45459678, 45479983, 45512954, 45514564	45296197, 45296521, 45390694, 45399756, 45405788, 45459851, 45480144, 45513019, 45518819	35.1087	36.8022	PASS
RUNX3	864	NM_001031680.2	1	25226002, 25233750, 25245731, 25254065, 25256078, 25291005	25229157, 25233908, 25245835, 25254221, 25256343, 25291501	33.646	29.8828	FAILED
SAFB	6294	NM_001201338.2	19	5623094, 5626416, 5641605, 5641751, 5645348, 5648027, 5649000, 5649937, 5650989, 5653126, 5653349, 5654072, 5654379, 5657252, 5661529, 5664033, 5664408, 5667057, 5667358, 5667831, 5668173	5623405, 5626500, 5641669, 5641957, 5645410, 5648054, 5649510, 5649986, 5651083, 5653275, 5653431, 5654211, 5654467, 5657358, 5661819, 5664170, 5664450, 5667175, 5667461, 5667897, 5668489	34.2243	35.9018	PASS
SALL4	57167	NM_020436.5	20	50398870, 50405400, 50406561, 50418818	50401223, 50405680, 50408891, 50419060	51.0561	46.8059	PASS
SCAF11	9169	NM_004719.3	12	46312914, 46316246, 46316719, 46318511, 46319925, 46325289, 46326914, 46327959, 46328230, 46339032, 46342220, 46345433, 46355483, 46357890, 46384136	46315977, 46316365, 46316937, 46318857, 46322642, 46325395, 46327015, 46328068, 46328288, 46339096, 46342320, 46345510, 46355640, 46357971, 46384357	47.2673	44.3764	PASS
SCAI	286205	NM_173690.5	9	127704887, 127733649, 127733950, 127738393, 127757213, 127762170, 127764244, 127765393, 127765748, 127781078, 127781386, 127782952, 127789091, 127790671, 127791923, 127818155, 127828269, 127904912, 127905664	127715232, 127733749, 127734123, 127738465, 127757294, 127762269, 127764322, 127765494, 127765849, 127781230, 127781484, 127783048, 127789189, 127790757, 127792018, 127818286, 127828337, 127904956, 127905807	32.3629	33.8112	PASS
SCAPER	49855	NM_001353009.2	15	76640245, 76643578, 76646290, 76668503, 76673719, 76696865, 76726419, 76763553, 76797200, 76866499, 76914105, 76957994, 76994099, 76995191, 76998244, 77020936, 77025570, 77046149, 77057302, 77057678, 77057904, 77059259, 77064065, 77067196, 77087621, 77092589, 77096874, 77134075, 77150150, 77154757, 77176153, 77196955, 77197640	76641077, 76643629, 76646481, 76668652, 76673956, 76697020, 76726651, 76763676, 76797315, 76866625, 76914170, 76958130, 76994206, 76995343, 76998325, 77021078, 77025725, 77046289, 77057413, 77057795, 77057979, 77059429, 77064295, 77067458, 77087781, 77092705, 77096974, 77134272, 77150220, 77154874, 77176217, 77197132, 77197681	36.6897	35.5648	PASS
SCARB1	949	NM_001367981.1	12	125261402, 125270653, 125271952, 125279741, 125284670, 125292307, 125294720, 125296416, 125298748, 125299519, 125302096, 125348141	125263132, 125271049, 125272003, 125279814, 125284788, 125292473, 125294835, 125296511, 125298951, 125299660, 125302253, 125348410	39.0415	38.1762	PASS
SCD	6319	NM_005063.5	10	102106990, 102107821, 102112123, 102114184, 102116289, 102120491	102107288, 102108103, 102112253, 102114389, 102116521, 102124583	34.0705	34.3635	PASS
SEBOX	645832	NM_001080837.3	17	26691290, 26691817, 26692143	26691670, 26691977, 26692173	46.4813	44.4376	PASS
SEH1L	81929	NM_001013437.2	18	12948010, 12951854, 12955462, 12963159, 12971152, 12978751, 12982517, 12984039, 12986861	12948231, 12951904, 12955608, 12963370, 12971250, 12978891, 12982674, 12984189, 12987530	41.8259	41.5682	PASS
SELENBP1	8991	NM_001258289.2	1	151336780, 151337402, 151337665, 151338039, 151338244, 151338751, 151339198, 151340675, 151341480, 151341918, 151342189, 151345114	151337181, 151337520, 151337757, 151338160, 151338322, 151338929, 151339380, 151340795, 151341665, 151342030, 151342454, 151345181	35.3819	34.3843	PASS
SETD2	29072	NM_014159.6	3	47057926, 47059128, 47061250, 47079156, 47084051, 47087977, 47098311, 47103653, 47108560, 47125210, 47127685, 47129603, 47139445, 47142948, 47144836, 47147487, 47155366, 47158113, 47161672, 47168138, 47205344	47058744, 47059229, 47061330, 47079267, 47084190, 47088111, 47098980, 47103836, 47108608, 47125872, 47127804, 47129737, 47139571, 47143045, 47144913, 47147610, 47155494, 47158244, 47166038, 47168153, 47205603	40.3127	40.0651	PASS
SETDB1	9869	NM_001366418.1	1	150898839, 150900180, 150902443, 150912416, 150913805, 150915039, 150915328, 150916396, 150917394, 150919362, 150921598, 150921843, 150922934, 150923841, 150931654, 150933039, 150934606, 150935063, 150935450, 150936006, 150936471, 150936723	150898993, 150900450, 150902594, 150912450, 150913904, 150915164, 150915529, 150916469, 150917584, 150919488, 150921754, 150922001, 150923566, 150923957, 150931823, 150933667, 150934634, 150935195, 150935615, 150936217, 150936559, 150937213	38.1101	37.7357	PASS
SETDB2	83852	NM_031915.3	13	50018410, 50025689, 50034243, 50035233, 50038157, 50042000, 50050612, 50054355, 50055083, 50056873, 50057600, 50059766, 50062426, 50064958, 50065868	50018993, 50026045, 50034368, 50035298, 50038192, 50042096, 50051175, 50054471, 50055252, 50057098, 50057699, 50059859, 50062766, 50065046, 50069139	35.5053	32.3737	PASS
SETX	23064	NM_001351528.2	9	135136743, 135144790, 135145002, 135147097, 135150643, 135152447, 135153457, 135156854, 135158651, 135161810, 135163623, 135163937, 135171259, 135172274, 135173467, 135176017, 135187144, 135201711, 135206439, 135206664, 135209995, 135211683, 135218077, 135221648, 135224639, 135229036, 135230304	135140372, 135144876, 135145089, 135147195, 135150807, 135152539, 135153644, 135156961, 135158800, 135161881, 135163738, 135164038, 135171415, 135172441, 135173699, 135176190, 135187243, 135205886, 135206526, 135206835, 135210114, 135211902, 135218186, 135221858, 135224822, 135229142, 135230373	51.2969	48.4101	PASS
SGO2	151246	NM_152524.6	2	201390930, 201397697, 201399719, 201400788, 201407302, 201434386, 201435773, 201440034, 201448172	201390975, 201397831, 201399894, 201400865, 201407387, 201434615, 201438700, 201440184, 201448819	40.4028	38.9885	PASS
SGPL1	8879	NM_003901.4	10	72575704, 72576567, 72604230, 72610900, 72614465, 72617371, 72619128, 72628102, 72629549, 72630805, 72631594, 72633108, 72635159, 72636298, 72636952	72575882, 72576636, 72604395, 72610967, 72614612, 72617447, 72619256, 72628190, 72629654, 72630903, 72631743, 72633346, 72635305, 72636418, 72640941	39.3692	37.9286	PASS
SH2B1	25970	NM_001308293.1	16	28857927, 28872939, 28874989, 28877333, 28878652, 28880327, 28880529, 28883101, 28883511, 28883855, 28884768	28858148, 28873068, 28875075, 28878354, 28878753, 28880418, 28880704, 28883304, 28883722, 28884026, 28885526	37.9634	37.7283	PASS
SHOC1	158401	NM_173521.5	9	114448451, 114453831, 114456079, 114456511, 114462234, 114464385, 114466161, 114467527, 114468848, 114470135, 114475380, 114476725, 114480464, 114484689, 114486072, 114489913, 114500560, 114503756, 114508514, 114510372, 114518605, 114520364, 114520975, 114538071, 114543210, 114545668	114449150, 114454791, 114456228, 114456642, 114462327, 114464506, 114466272, 114467644, 114469026, 114470204, 114475452, 114476903, 114480568, 114484865, 114486191, 114490329, 114500802, 114503850, 114508622, 114510479, 114518758, 114520475, 114521128, 114538255, 114543297, 114545773	43.5753	39.8287	PASS
SIGLEC11	114132	NM_052884.3	19	50452242, 50455148, 50455555, 50461540, 50461900, 50462287, 50462617, 50463030, 50463394, 50463809, 50464263	50453493, 50455229, 50455651, 50461827, 50462157, 50462334, 50462880, 50463077, 50463678, 50464192, 50464429	62.8705	52.8386	PASS
SIRT1	23411	NM_012238.5	10	69644414, 69647175, 69648640, 69651160, 69666547, 69667803, 69669013, 69672231, 69676022	69644909, 69647291, 69648881, 69651312, 69666694, 69667882, 69669199, 69672788, 69678147	31.2637	28.5705	FAILED
SIX4	51804	NM_017420.5	14	61176257, 61186478, 61189930	61180921, 61187163, 61191069	37.8819	38.7172	PASS
SKP1	6500	NM_170679.3	5	133484626, 133494146, 133496678, 133502861, 133509617, 133512546	133493459, 133494286, 133496821, 133502934, 133509713, 133512641	34.0204	33.4578	PASS
SKP2	6502	NM_005983.4	5	36152213, 36152873, 36163747, 36166621, 36168415, 36170446, 36171705, 36177067, 36177287, 36181920	36152372, 36153144, 36163858, 36166764, 36168549, 36170544, 36171835, 36177118, 36177394, 36184421	34.5275	35.0207	PASS
SLX4	84464	NM_032444.4	16	3631182, 3633098, 3634770, 3639003, 3642700, 3644454, 3645606, 3646154, 3647380, 3647798, 3650980, 3652119, 3656475, 3658431, 3661561	3632694, 3633511, 3634872, 3641311, 3642866, 3644600, 3645694, 3646394, 3647696, 3648000, 3651192, 3652308, 3656699, 3659567, 3661607	47.2176	43.5176	PASS
SMAD1	4086	NM_001354811.1	4	146403486, 146435590, 146460956, 146463734, 146467855, 146474936, 146478943	146403972, 146436165, 146461213, 146463850, 146468076, 146475192, 146480328	34.0767	35.3587	PASS
SMAD2	4087	NM_005901.6	18	45335328, 45371711, 45372034, 45374846, 45377645, 45391430, 45394694, 45395614, 45396846, 45422892, 45456732	45368321, 45371855, 45372171, 45375058, 45377698, 45391504, 45394828, 45395807, 45396935, 45423180, 45457030	35.579	35.1951	PASS
SMAD3	4088	NM_005902.4	15	67357940, 67457233, 67457591, 67459117, 67462892, 67473579, 67477065, 67479703, 67482751	67358698, 67457426, 67457722, 67459191, 67462942, 67473791, 67477202, 67479847, 67487507	40.4541	39.3987	PASS
SMAD4	4089	NM_005359.6	18	48556583, 48573290, 48575056, 48575665, 48581151, 48584495, 48584710, 48586236, 48591793, 48593389, 48603008, 48604626	48556993, 48573665, 48575230, 48575694, 48581363, 48584614, 48584826, 48586286, 48591976, 48593557, 48603146, 48611412	35.3429	35.3602	PASS
SMAD5	4090	NM_001001419.3	5	135468534, 135483521, 135488364, 135489281, 135496545, 135498961, 135508123, 135510065, 135513026, 135513086	135468651, 135483595, 135488447, 135489852, 135496796, 135499080, 135508344, 135510321, 135513083, 135518421	39.8378	36.3666	PASS
SMAD7	4092	NM_005904.3	18	46446223, 46468851, 46474754, 46476182	46448280, 46468925, 46474807, 46477335	38.4302	36.2627	PASS
SMAD9	4093	NM_001127217.2	13	37418968, 37427556, 37439674, 37441410, 37446795, 37453415, 37494253	37422956, 37427812, 37439895, 37441520, 37447052, 37454012, 37494375	29.5082	31.0764	FAILED
SMARCAD1	56916	NM_001128429.3	4	95129016, 95129497, 95147270, 95155105, 95158103, 95162057, 95170805, 95171903, 95173767, 95185858, 95191879, 95194768, 95195889, 95196041, 95197490, 95198173, 95199573, 95199767, 95200074, 95201743, 95202623, 95204272, 95206111, 95210624	95129221, 95129735, 95147447, 95155273, 95158169, 95162157, 95170906, 95171984, 95174158, 95186057, 95191969, 95194867, 95195948, 95196116, 95197625, 95198310, 95199668, 95199884, 95200201, 95201931, 95202741, 95204454, 95206220, 95212443	49.4287	47.3353	PASS
SMC1B	27127	NM_148674.5	22	45739944, 45741340, 45745609, 45748331, 45749858, 45750839, 45754577, 45755685, 45757719, 45758765, 45765834, 45767351, 45768035, 45779347, 45782747, 45785592, 45789514, 45790565, 45792226, 45794975, 45798213, 45802341, 45802634, 45804591, 45809340	45740538, 45741450, 45745678, 45748482, 45750012, 45750995, 45754675, 45755838, 45757864, 45758906, 45765940, 45767467, 45768172, 45779493, 45782926, 45785777, 45789721, 45790647, 45792366, 45795233, 45798451, 45802544, 45802746, 45804779, 45809480	39.1322	37.2574	PASS
SMO	6608	NM_005631.5	7	128828474, 128843225, 128845044, 128845451, 128845991, 128846305, 128848600, 128849130, 128850204, 128850806, 128851477, 128851865	128829323, 128843430, 128845253, 128845623, 128846210, 128846428, 128848692, 128849238, 128850389, 128850954, 128851611, 128853386	40.3364	38.6639	PASS
SMPD3	55512	NM_018667.4	16	68392230, 68395506, 68397399, 68397680, 68398654, 68398920, 68404762, 68420501, 68482256	68395210, 68395662, 68397462, 68397769, 68398809, 68398995, 68406290, 68420562, 68482411	37.45	37.8311	PASS
SOD1	6647	NM_000454.4	21	33032006, 33036103, 33038762, 33039571, 33040784	33032154, 33036199, 33038831, 33039688, 33041244	35.9019	35.9977	PASS
SOHLH1	402381	NM_001101677.2	9	138585253, 138586233, 138586896, 138588458, 138589352, 138590175, 138590841, 138591249	138585660, 138586303, 138587109, 138588651, 138589473, 138590322, 138590972, 138591327	47.4709	39.0101	PASS
SOHLH2	54937	NM_017826.3	13	36742354, 36744668, 36747829, 36748613, 36748859, 36764083, 36765932, 36767758, 36767943, 36776016, 36788616	36743191, 36744924, 36747947, 36748704, 36749006, 36764193, 36766031, 36767862, 36768004, 36776230, 36788693	36.991	35.5198	PASS
SOX17	64321	NM_022454.4	8	55370495, 55371618	55371005, 55373452	35.8204	35.9843	PASS
SOX3	6658	NM_005634.2	X	139585150	139587234	36.9135	30.0209	PASS
SOX9	6662	NM_000346.4	17	70117161, 70118860, 70119684	70117963, 70119113, 70122557	37.7558	38.9807	PASS
SP1	6667	NM_138473.3	12	53773960, 53775443, 53775894, 53800369, 53803146, 53804711	53774082, 53775597, 53777406, 53800537, 53803345, 53810230	35.2245	35.9981	PASS
SPATA22	84690	NM_001321337.1	17	3343313, 3346468, 3349766, 3352101, 3365777, 3366001, 3370720, 3372577, 3416706	3343632, 3346565, 3349895, 3352443, 3365872, 3366061, 3370848, 3372692, 3417152	55.0368	47.2293	PASS
SPATA24	202051	NM_194296.1	5	138732456, 138732730, 138737444, 138737604, 138738317, 138739633	138732618, 138732832, 138737514, 138737734, 138738382, 138739778	37.3736	35.8909	PASS
SPDYA	245711	NM_182756.4	2	29033700, 29037479, 29038863, 29041914, 29045191, 29052014, 29063038, 29072716	29033813, 29037552, 29039115, 29041972, 29045276, 29052185, 29063335, 29073476	34.9768	34.8904	PASS
SPIDR	23514	NM_001080394.4	8	48173530, 48192450, 48196617, 48203622, 48206456, 48308936, 48320423, 48352885, 48508373, 48511508, 48586363, 48612965, 48614283, 48614518, 48625224, 48626051, 48639762, 48641495, 48641974, 48647869	48173583, 48192605, 48196683, 48203726, 48206619, 48309186, 48320523, 48353104, 48508568, 48511758, 48586503, 48613052, 48614426, 48614577, 48625434, 48626203, 48639855, 48641609, 48642027, 48648868	33.8308	33.3106	PASS
SPIN1	10927	NM_006717.3	9	91003359, 91041297, 91063856, 91077411, 91083287, 91089993	91003453, 91041506, 91063904, 91077664, 91083520, 91093609	38.4296	38.1043	PASS
SPO11	23626	NM_012444.3	20	55904859, 55906889, 55908244, 55908743, 55909043, 55909806, 55910475, 55910854, 55913332, 55914045, 55915158, 55917785, 55918397	55905054, 55907002, 55908332, 55908809, 55909151, 55909892, 55910511, 55910963, 55913431, 55914082, 55915234, 55917896, 55919049	33.8442	33.6549	PASS
SRC	6714	NM_005417.4	20	35973102, 35993607, 36011022, 36012553, 36014478, 36022298, 36022577, 36024565, 36026102, 36028518, 36030005, 36030838, 36031152, 36031574	35973290, 35993680, 36011189, 36012806, 36014577, 36022396, 36022680, 36024714, 36026257, 36028697, 36030081, 36030991, 36031283, 36034453	39.8369	36.7573	PASS
SRPK1	6732	NM_003137.5	6	35800743, 35806114, 35810312, 35825038, 35836787, 35837259, 35838058, 35838711, 35840340, 35842010, 35854501, 35855801, 35856592, 35858672, 35888245, 35888821	35803265, 35806206, 35810381, 35825145, 35836887, 35837678, 35838271, 35838736, 35840505, 35842116, 35854588, 35855888, 35856700, 35858790, 35888305, 35888875	40.0931	38.9765	PASS
SST	6750	NM_001048.4	3	187386700, 187387942	187387065, 187388182	34.0379	34.1423	PASS
SSTR2	6752	NM_001050.3	17	71161149, 71165367	71161427, 71172772	33.0862	35.4075	PASS
STAG3	10734	NM_001282717.1	7	99775541, 99778116, 99779713, 99780346, 99783823, 99786076, 99786435, 99787068, 99792932, 99794779, 99795401, 99795710, 99796098, 99796466, 99796885, 99797164, 99797859, 99798076, 99798392, 99798713, 99798887, 99799409, 99799572, 99799795, 99800077, 99801644, 99802250, 99802628, 99802850, 99808634, 99809058, 99809418, 99811358, 99811630	99775628, 99778295, 99779815, 99780462, 99783919, 99786152, 99786639, 99787219, 99793005, 99794902, 99795499, 99795789, 99796205, 99796580, 99796990, 99797267, 99797951, 99798165, 99798592, 99798783, 99798974, 99799489, 99799664, 99799963, 99800213, 99801745, 99802398, 99802756, 99803007, 99808808, 99809162, 99809499, 99811429, 99812004	48.8022	47.4015	PASS
STAR	6770	NM_000349.3	8	38000218, 38002740, 38003481, 38003807, 38005718, 38006159, 38008273	38001904, 38002833, 38003665, 38003965, 38005845, 38006272, 38008470	32.7118	33.4212	PASS
STAT3	6774	NM_139276.2	17	40465342, 40468807, 40469200, 40474300, 40475022, 40475278, 40475591, 40476729, 40476981, 40478134, 40481428, 40481572, 40481765, 40483490, 40485691, 40485909, 40489453, 40489781, 40490749, 40491332, 40497577, 40498587, 40500407, 40540297	40467818, 40468919, 40469242, 40474512, 40475161, 40475372, 40475643, 40476864, 40477079, 40478217, 40481475, 40481665, 40481794, 40483549, 40485783, 40486067, 40489604, 40489875, 40490830, 40491427, 40497675, 40498731, 40500557, 40540460	33.835	35.0868	PASS
STAT5A	6776	NM_001288718.1	17	40440516, 40441420, 40441884, 40443990, 40447637, 40451769, 40452148, 40452733, 40453293, 40456360, 40456548, 40457628, 40458259, 40459420, 40459611, 40460196, 40461065, 40461395, 40462525	40440616, 40441557, 40442040, 40444079, 40447811, 40451899, 40452299, 40452888, 40453472, 40456447, 40456670, 40457720, 40458465, 40459514, 40459741, 40460351, 40461116, 40461502, 40463961	34.7992	35.6886	PASS
STAT5B	6777	NM_012448.4	17	40351195, 40354358, 40354775, 40359576, 40362189, 40362421, 40364002, 40368032, 40369178, 40369395, 40370169, 40370741, 40371330, 40371730, 40375400, 40376797, 40379547, 40384018, 40428266	40353882, 40354465, 40354826, 40359746, 40362319, 40362515, 40364208, 40368124, 40369300, 40369482, 40370348, 40370896, 40371481, 40371860, 40375574, 40376886, 40379703, 40384155, 40428409	35.3528	34.8882	PASS
STK35	140901	NM_080836.4	20	2082473, 2083414, 2097312, 2124430	2082821, 2084011, 2098061, 2129201	36.8554	31.6882	PASS
STK36	27148	NM_015690.5	2	219536809, 219537464, 219538348, 219538602, 219540066, 219540752, 219543891, 219544283, 219544616, 219545326, 219549808, 219553420, 219554582, 219555173, 219556866, 219557306, 219557963, 219558446, 219558618, 219558987, 219559248, 219561250, 219561762, 219562186, 219562577, 219563325, 219566589	219536938, 219537636, 219538488, 219538679, 219540196, 219541001, 219543984, 219544452, 219544803, 219545425, 219549951, 219553599, 219554679, 219555278, 219557016, 219557433, 219558067, 219558544, 219558706, 219559050, 219559358, 219561324, 219561936, 219562333, 219562724, 219564071, 219567438	36.8484	36.3678	PASS
STRA8	346673	NM_182489.2	7	134916731, 134925271, 134927533, 134928078, 134930055, 134931169, 134936548, 134939866, 134943170	134916790, 134925468, 134927608, 134928162, 134930081, 134931454, 134936621, 134939977, 134943415	37.605	34.3199	PASS
STRAP	11171	NM_007178.4	12	16035321, 16036475, 16042862, 16043531, 16046981, 16048293, 16050816, 16052838, 16053881, 16055851	16035753, 16036610, 16042943, 16043603, 16047077, 16048430, 16050952, 16052987, 16053946, 16056412	44.079	40.7744	PASS
STS	412	NM_001320750.2	X	7065331, 7108921, 7171237, 7175283, 7175507, 7177390, 7193992, 7223087, 7243380, 7252027, 7267929	7065643, 7109049, 7171377, 7175404, 7175629, 7177813, 7194128, 7223224, 7243539, 7252148, 7272682	36.1268	34.2028	PASS
SULT1E1	6783	NM_005420.3	4	70706930, 70709879, 70713416, 70715155, 70719935, 70721019, 70723218, 70725767	70707824, 70710059, 70713510, 70715281, 70720032, 70721144, 70723371, 70725863	31.7429	27.7894	FAILED
SUN1	23353	NM_001367651.1	7	856280, 862359, 878435, 881583, 882843, 882978, 889157, 889560, 891021, 891587, 892246, 892447, 893046, 894557, 895995, 897465, 899765, 901017, 905589, 908986, 912107, 912852	856310, 862698, 878623, 881767, 882869, 883157, 889240, 889670, 891119, 891680, 892304, 892589, 893255, 894643, 896038, 897594, 900019, 901101, 905704, 909153, 912199, 914571	39.9127	38.1012	PASS
SWSAP1	126074	NM_175871.4	19	11485342, 11486189	11485605, 11486845	33.2433	36.2075	PASS
SYCE1	93426	NM_001143764.3	10	135368351, 135368855, 135369101, 135369284, 135369485, 135370263, 135370571, 135371368, 135371671, 135372381, 135372805, 135373595, 135378961	135368633, 135368942, 135369211, 135369407, 135369551, 135370326, 135370660, 135371422, 135371718, 135372455, 135372864, 135373657, 135379087	37.2804	32.666	PASS
SYCE3	644186	NM_001123225.3	22	50989541, 50994726, 51001287	50989831, 50994834, 51001348	33.6399	35.6109	PASS
SYCP1	6847	NM_001282541.1	1	115397484, 115398059, 115399194, 115399853, 115400065, 115401168, 115402364, 115403357, 115417127, 115418690, 115419358, 115420715, 115428156, 115428746, 115430247, 115438069, 115453018, 115454100, 115455654, 115456596, 115466070, 115468899, 115469122, 115486960, 115487493, 115488910, 115489867, 115520178, 115523957, 115527346, 115537319, 115537503	115397639, 115398193, 115399278, 115399896, 115400118, 115401332, 115402431, 115403430, 115417185, 115418759, 115419431, 115420823, 115428250, 115428930, 115430314, 115438130, 115453122, 115454203, 115455771, 115456666, 115466151, 115468961, 115469184, 115487076, 115487603, 115489002, 115489941, 115520237, 115524133, 115527489, 115537408, 115537991	36.4666	33.4344	PASS
SYCP2	10388	NM_014258.4	20	58438626, 58440443, 58440628, 58440862, 58441348, 58441550, 58442766, 58443468, 58443890, 58444853, 58448911, 58450326, 58452440, 58453063, 58455358, 58456021, 58456492, 58457000, 58457150, 58460983, 58461762, 58467045, 58467623, 58468197, 58468579, 58470492, 58471484, 58475193, 58475799, 58476717, 58482419, 58486805, 58487428, 58489030, 58489164, 58490220, 58490520, 58491541, 58494213, 58494548,…	58439443, 58440499, 58440706, 58440920, 58441447, 58441644, 58442902, 58443623, 58443980, 58445038, 58449116, 58450524, 58452610, 58453100, 58455526, 58456078, 58456547, 58457057, 58457220, 58461019, 58461889, 58467481, 58467756, 58468254, 58468648, 58470652, 58471583, 58475339, 58475873, 58476865, 58482479, 58486900, 58487473, 58489082, 58489306, 58490254, 58490605, 58491626, 58494237, 58494652,…	35.3461	33.7024	PASS
SYCP2L	221711	NM_001040274.3	6	10887285, 10891746, 10894100, 10894318, 10898244, 10899057, 10902910, 10903108, 10906253, 10907775, 10910381, 10911057, 10912906, 10913100, 10924729, 10926572, 10927473, 10928636, 10930603, 10931673, 10935291, 10942692, 10942910, 10955349, 10956369, 10959017, 10961538, 10961733, 10964015, 10974185	10887368, 10891814, 10894237, 10894437, 10898348, 10899081, 10902995, 10903196, 10906287, 10907917, 10910433, 10911102, 10912998, 10913160, 10924874, 10926665, 10927600, 10928683, 10930747, 10931722, 10935420, 10942762, 10942979, 10955450, 10956475, 10959108, 10961637, 10961791, 10964076, 10974542	38.5781	36.7562	PASS
SYCP3	50511	NM_153694.4	12	102122426, 102122887, 102125346, 102127353, 102128705, 102130815, 102131010, 102131581, 102133129	102122758, 102122991, 102125444, 102127452, 102128822, 102130849, 102131076, 102131726, 102133240	38.2545	35.9934	PASS
TAC1	6863	NM_003182.3	7	97361398, 97361916, 97363035, 97363560, 97364138, 97365611, 97369186	97361507, 97362047, 97363131, 97363604, 97364161, 97365664, 97369784	32.6488	35.3457	PASS
TAC3	6866	NM_013251.4	12	57403784, 57406162, 57406606, 57407143, 57407362, 57409468, 57410171	57404072, 57406236, 57406659, 57407172, 57407455, 57409586, 57410313	36.9555	38.0719	PASS
TACR3	6870	NM_001059.3	4	104507188, 104512644, 104577351, 104579372, 104640285	104511151, 104512840, 104577501, 104579560, 104641142	38.4356	37.786	PASS
TAF4B	6875	NM_001293725.2	18	23806409, 23845134, 23847480, 23854627, 23854895, 23861935, 23865846, 23872195, 23873390, 23895193, 23901034, 23906979, 23915139, 23937654, 23969809	23807240, 23845279, 23847587, 23854788, 23855017, 23862024, 23866463, 23872345, 23873495, 23895362, 23901164, 23907104, 23915195, 23937758, 23971649	45.6032	43.0646	PASS
TBPL2	387332	NM_199047.2	14	55880928, 55890877, 55895525, 55900348, 55902565, 55903279, 55907114	55881173, 55890971, 55895692, 55900439, 55902652, 55903736, 55907263	35.6743	35.3879	PASS
TCF21	6943	NM_198392.3	6	134210251, 134212851, 134214293	134210985, 134212948, 134216675	30.4835	33.2862	PASS
TDRD1	56165	NM_198795.1	10	115939046, 115947585, 115950720, 115958932, 115961169, 115961997, 115962831, 115963147, 115963832, 115964481, 115966003, 115970340, 115970619, 115971625, 115973105, 115973736, 115977304, 115978173, 115980327, 115981116, 115982346, 115985808, 115986831, 115987669, 115987797, 115991245	115939175, 115947915, 115950778, 115959076, 115961274, 115962057, 115962935, 115963326, 115963975, 115964652, 115966089, 115970507, 115970726, 115971795, 115973347, 115973873, 115977414, 115978343, 115980602, 115981235, 115982462, 115985975, 115987058, 115987715, 115987884, 115992425	35.3407	35.1623	PASS
TDRKH	11022	NM_001083963.1	1	151745955, 151747186, 151747541, 151747868, 151748296, 151748572, 151748915, 151751161, 151751579, 151752427, 151753957, 151755375, 151762881	151746980, 151747282, 151747642, 151748019, 151748360, 151748744, 151749075, 151751482, 151751718, 151752616, 151754063, 151755525, 151763010	36.6318	35.7527	PASS
TERB1	283847	NM_001136505.2	16	66788543, 66792676, 66793044, 66801318, 66802007, 66803866, 66806492, 66809021, 66811106, 66812766, 66819689, 66819917, 66820128, 66822072, 66824498, 66824812, 66830671, 66834880, 66835371	66789066, 66792741, 66793193, 66801413, 66802071, 66804212, 66806652, 66809146, 66811237, 66812918, 66819811, 66820032, 66820188, 66822200, 66824626, 66824922, 66830733, 66834956, 66835487	37.8837	37.1689	PASS
TERB2	145645	NM_152448.3	15	45248885, 45249094, 45250571, 45253721, 45258356, 45266065, 45270687	45248980, 45249175, 45250710, 45253782, 45258441, 45266153, 45271427	34.1312	34.9733	PASS
TERC	7012	NR_001566.1	3	169482398	169482848	36.3944	36.3296	PASS
TERF1	7013	NM_017489.3	8	73921099, 73926130, 73932919, 73934451, 73937057, 73939175, 73942571, 73944277, 73951351, 73958196	73921440, 73926225, 73933040, 73934537, 73937206, 73939287, 73942630, 73944368, 73951454, 73960358	31.664	32.3584	PASS
TERT	7015	NM_198253.3	5	1253282, 1254483, 1255402, 1258713, 1260589, 1264519, 1266579, 1268635, 1271234, 1272300, 1278756, 1279406, 1280273, 1282544, 1293428, 1294886	1253946, 1254620, 1255526, 1258774, 1260715, 1264707, 1266650, 1268748, 1271319, 1272395, 1278911, 1279585, 1280453, 1282739, 1294781, 1295183	36.21	34.8388	PASS
TET1	80312	NM_030625.3	10	70320094, 70331974, 70360738, 70404455, 70411603, 70412258, 70426802, 70432652, 70441156, 70442593, 70446113, 70450565	70320499, 70334009, 70360791, 70406762, 70411693, 70412351, 70427013, 70432802, 70441245, 70442730, 70446464, 70454244	43.6777	41.8752	PASS
TEX11	56159	NM_001003811.2	X	69748790, 69749685, 69771976, 69773156, 69774501, 69811601, 69825251, 69826809, 69828941, 69830353, 69843800, 69844689, 69849461, 69871300, 69890227, 69898654, 69902524, 69942468, 69945112, 69960551, 69964015, 70026555, 70053363, 70072884, 70073098, 70080707, 70093073, 70099838, 70117315, 70127603, 70128504	69749037, 69749849, 69772096, 69773264, 69774650, 69811673, 69825367, 69826879, 69829027, 69830393, 69843856, 69844774, 69849585, 69871402, 69890364, 69898739, 69902675, 69942546, 69945193, 69960646, 69964069, 70026640, 70053443, 70073003, 70073178, 70080786, 70093157, 70099959, 70117436, 70127660, 70128561	40.2699	32.7982	PASS
TEX12	56158	NM_031275.4	11	112038095, 112039976, 112041142, 112041346, 112042495	112038210, 112040054, 112041253, 112041397, 112043279	33.1003	33.4515	PASS
TG	7038	NM_003235.5	8	133879203, 133880360, 133881974, 133883593, 133885307, 133894108, 133894714, 133895059, 133898693, 133900229, 133905935, 133909894, 133910414, 133911043, 133912482, 133913598, 133918933, 133920431, 133923622, 133925292, 133931621, 133935583, 133941321, 133945806, 133948001, 133953596, 133961021, 133973253, 133975239, 133978805, 133980039, 133981703, 133984039, 133984843, 133995595, 134024146, 134…	133879312, 133880468, 133882071, 133883796, 133885466, 133894214, 133894857, 133895244, 133899793, 133900813, 133906174, 133910031, 133910491, 133911155, 133912584, 133913798, 133919145, 133920585, 133923778, 133925510, 133931770, 133935753, 133941437, 133945921, 133948109, 133953787, 133961188, 133973318, 133975319, 133978942, 133980215, 133981814, 133984118, 133984986, 133995657, 134024280, 134…	44.2996	40.2404	PASS
TGFB1	7040	NM_000660.7	19	41836228, 41838033, 41847788, 41848075, 41850652, 41854200, 41858595	41837115, 41838186, 41847935, 41848152, 41850769, 41854360, 41859827	35.6789	36.2475	PASS
TGFBR1	7046	NM_001306210.2	9	101867395, 101891137, 101894779, 101900141, 101904818, 101907014, 101908767, 101909936, 101911462	101867584, 101891382, 101895021, 101900371, 101904985, 101907170, 101908891, 101910066, 101916474	37.7096	38.5412	PASS
TGFBR2	7048	NM_001024847.2	3	30647994, 30664691, 30686239, 30691762, 30713130, 30715597, 30729876, 30732912	30648469, 30664765, 30686407, 30691952, 30713929, 30715738, 30730003, 30735634	37.546	36.3749	PASS
THBS1	7057	NM_003246.4	15	39873280, 39874030, 39874394, 39875818, 39876189, 39876501, 39877671, 39879548, 39880243, 39880727, 39881160, 39881403, 39882006, 39882717, 39883392, 39883706, 39884769, 39885201, 39885598, 39886300, 39886502, 39887563	39873429, 39874125, 39874953, 39875893, 39876388, 39876623, 39877764, 39879721, 39880419, 39880900, 39881287, 39881555, 39882224, 39882824, 39883551, 39883824, 39885003, 39885428, 39885869, 39886397, 39886641, 39891667	37.5112	36.5423	PASS
TIAL1	7073	NM_001033925.1	10	121332977, 121336123, 121336592, 121336963, 121337153, 121338238, 121339447, 121341434, 121341681, 121341971, 121347664, 121355946	121335303, 121336262, 121336715, 121337047, 121337248, 121338346, 121339522, 121341521, 121341735, 121342120, 121347760, 121356476	37.6911	40.1099	PASS
TIMP3	7078	NM_000362.4	22	33197691, 33245439, 33253236, 33254004, 33255167	33198108, 33245521, 33253347, 33254125, 33259028	38.9499	35.3511	PASS
TIPARP	25976	NM_001184717.1	3	156392715, 156395446, 156411809, 156413654, 156421213, 156422473	156393180, 156396403, 156411977, 156413814, 156421491, 156424559	50.9818	47.4066	PASS
TMPRSS6	164656	NM_001289000.2	22	37461476, 37462866, 37464656, 37465113, 37466524, 37466956, 37469572, 37470650, 37471175, 37480335, 37480767, 37482323, 37485618, 37491591, 37491946, 37492688, 37494456, 37499256, 37505543	37462278, 37463002, 37464721, 37465384, 37466692, 37467072, 37469685, 37470748, 37471320, 37480444, 37480879, 37482459, 37485822, 37491632, 37492130, 37492755, 37494589, 37499458, 37505753	40.5054	38.2721	PASS
TNFAIP6	7130	NM_007115.4	2	152214106, 152220457, 152222570, 152226534, 152230063, 152235878	152214274, 152220594, 152222731, 152226762, 152230103, 152236560	34.4517	33.5118	PASS
TNFRSF1A	7132	NM_001065.4	12	6437937, 6438944, 6439433, 6439764, 6440019, 6442235, 6442533, 6442903, 6443257, 6450942	6438788, 6439232, 6439461, 6439877, 6440092, 6442313, 6442682, 6443031, 6443410, 6451242	36.249	36.3276	PASS
TOM1L2	146691	NM_001350332.2	17	17746825, 17752137, 17754207, 17761083, 17764790, 17766045, 17769610, 17770190, 17772654, 17782941, 17786019, 17787948, 17796975, 17801910, 17810761, 17875576	17751097, 17752173, 17754266, 17761169, 17764865, 17766162, 17769733, 17770238, 17772787, 17783057, 17786177, 17788082, 17797124, 17801988, 17810845, 17875714	35.3532	35.247	PASS
TOP3B	8940	NM_003935.5	22	22311397, 22312864, 22313504, 22313959, 22314693, 22316801, 22317119, 22318295, 22318533, 22319657, 22321975, 22322991, 22324582, 22326249, 22326984, 22328729, 22330012, 22336811	22311967, 22313065, 22313604, 22314108, 22314821, 22316974, 22317265, 22318400, 22318687, 22319747, 22322088, 22323147, 22324778, 22326323, 22327090, 22328860, 22330179, 22337184	33.7767	33.1078	PASS
TP53	7157	NM_000546.5	17	7571739, 7573927, 7576853, 7577019, 7577499, 7578177, 7578371, 7579312, 7579700, 7579839, 7590695	7573008, 7574033, 7576926, 7577155, 7577608, 7578289, 7578554, 7579590, 7579721, 7579940, 7590808	46.2768	45.4664	PASS
TP63	8626	NM_003722.5	3	189349178, 189455529, 189456431, 189526061, 189582021, 189584471, 189585622, 189586369, 189587113, 189590648, 189604183, 189607129, 189608578, 189611995	189349366, 189455657, 189456563, 189526315, 189582207, 189584586, 189585731, 189586505, 189587195, 189590784, 189604340, 189607273, 189608671, 189615065	36.6497	37.4968	PASS
TP73	7161	NM_005427.4	1	3569080, 3598897, 3599624, 3624113, 3638585, 3639918, 3643679, 3644192, 3644693, 3645891, 3646564, 3647491, 3648027, 3649311	3569205, 3598994, 3599744, 3624355, 3638771, 3640033, 3643788, 3644334, 3644781, 3646012, 3646712, 3647629, 3648120, 3652765	45.1624	41.0479	PASS
TPT1	7178	NM_001286272.1	13	45907606, 45912795, 45913632, 45914129, 45914847, 45915177	45911688, 45912911, 45913737, 45914319, 45914920, 45915318	37.0271	35.3604	PASS
TRIM37	4591	NM_001353084.2	17	57075563, 57078959, 57089689, 57092971, 57094657, 57105776, 57109257, 57119174, 57125044, 57126539, 57128575, 57134236, 57138393, 57139928, 57141716, 57148184, 57153008, 57157115, 57158458, 57161363, 57165652, 57168661, 57181654, 57183802	57076820, 57079102, 57089807, 57093160, 57094785, 57106084, 57109451, 57119259, 57125180, 57126754, 57128689, 57134415, 57138469, 57140009, 57141766, 57148308, 57153075, 57157238, 57158580, 57161450, 57165768, 57168701, 57181755, 57184241	35.6126	35.757	PASS
TRIP13	9319	NM_004237.4	5	892999, 894902, 896780, 900609, 901456, 904263, 907245, 908103, 908470, 911958, 914580, 916019, 917123	893205, 895067, 896909, 900664, 901546, 904335, 907308, 908189, 908576, 912111, 914692, 916088, 918235	33.6737	33.2077	PASS
TSC1	7248	NM_000368.5	9	135766736, 135772571, 135772810, 135776102, 135776976, 135777992, 135779038, 135779798, 135780968, 135782118, 135782688, 135785958, 135786389, 135786840, 135787669, 135796750, 135797206, 135798735, 135800974, 135802588, 135804154, 135810420, 135819930	135772141, 135772732, 135772997, 135776224, 135777086, 135778174, 135779204, 135779841, 135781526, 135782222, 135782757, 135786079, 135786500, 135786955, 135787844, 135796823, 135797360, 135798879, 135801126, 135802691, 135804339, 135810482, 135820003	40.0951	39.8214	PASS
TSC2	7249	NM_000548.5	16	2097986, 2098588, 2100401, 2103343, 2104297, 2105403, 2106197, 2106645, 2107106, 2108748, 2110671, 2111872, 2112498, 2112973, 2114273, 2115520, 2120457, 2121511, 2121785, 2122242, 2122850, 2124201, 2125800, 2126069, 2126492, 2127599, 2129033, 2129277, 2129558, 2130166, 2131596, 2132437, 2133696, 2134229, 2134952, 2135231, 2136194, 2136733, 2137864, 2138049, 2138228, 2138447	2098066, 2098754, 2100487, 2103453, 2104441, 2105520, 2106245, 2106770, 2107179, 2108874, 2110814, 2112009, 2112601, 2113054, 2114428, 2115636, 2120579, 2121617, 2121935, 2122364, 2122984, 2124390, 2125893, 2126171, 2126586, 2127727, 2129197, 2129429, 2129670, 2130378, 2131799, 2132505, 2133817, 2134716, 2135027, 2135323, 2136380, 2136872, 2137942, 2138140, 2138326, 2139492	37.0465	36.7646	PASS
TTK	7272	NM_003318.5	6	80714366, 80715559, 80717526, 80718103, 80720531, 80721151, 80721446, 80721603, 80722996, 80724180, 80732041, 80736095, 80737602, 80741184, 80744702, 80744983, 80746192, 80747684, 80749413, 80749913, 80750323, 80751836	80714430, 80715699, 80717748, 80718209, 80720674, 80721265, 80721518, 80721697, 80723083, 80724303, 80732189, 80736231, 80737728, 80741276, 80744859, 80745134, 80746316, 80747764, 80749589, 80749997, 80750420, 80752244	36.891	35.1548	PASS
TUBB8	347688	NM_177987.2	10	92828, 94555, 94744, 95122	94054, 94665, 94852, 95236	67.0142	67.8124	PASS
TUBGCP4	27229	NM_001286414.3	15	43663299, 43668296, 43668701, 43669212, 43670045, 43672282, 43675501, 43677989, 43678404, 43687305, 43687781, 43689412, 43690236, 43692242, 43693914, 43695881, 43696611, 43697400	43663630, 43668424, 43668823, 43669265, 43670101, 43672361, 43675702, 43678154, 43678528, 43687355, 43687886, 43689519, 43690377, 43692419, 43694048, 43695997, 43696750, 43701969	34.9701	34.5595	PASS
TUBGCP5	114791	NM_001354372.2	15	22833499, 22835916, 22836063, 22840244, 22841039, 22842048, 22845759, 22846863, 22848238, 22848875, 22850907, 22853734, 22855027, 22861737, 22862935, 22864187, 22866716, 22866896, 22867458, 22868841, 22869915, 22872399, 22889457	22833670, 22835969, 22836171, 22840340, 22841118, 22842183, 22845876, 22846952, 22848331, 22849121, 22851109, 22853849, 22855295, 22861935, 22863123, 22864369, 22866800, 22867016, 22867636, 22868966, 22870003, 22872499, 22890043	35.5118	34.7195	PASS
TWNK	56652	NM_021830.5	10	102747300, 102749401, 102750193, 102750626, 102752947	102749210, 102749641, 102750300, 102750767, 102754160	39.0065	37.9021	PASS
UBB	7314	NM_001281716.1	17	16284093, 16285216	16284350, 16286054	26.0667	29.9134	FAILED
UBE3A	7337	NM_000462.5	15	25582381, 25585232, 25599500, 25599675, 25601039, 25601838, 25605530, 25615713, 25620612, 25650608, 25653767, 25654235, 25657055, 25683636	25584404, 25585375, 25599573, 25599830, 25601203, 25602043, 25605674, 25616959, 25620910, 25650649, 25653831, 25654354, 25657118, 25684203	33.1639	33.1853	PASS
UBR2	23304	NM_001363705.1	6	42531767, 42541472, 42559889, 42561929, 42571326, 42573459, 42574327, 42579909, 42582809, 42583740, 42585147, 42600290, 42600543, 42603156, 42604749, 42607947, 42609320, 42610154, 42611952, 42612211, 42613204, 42615856, 42618022, 42619761, 42620229, 42623359, 42625762, 42625978, 42626384, 42627394, 42629922, 42630996, 42633147, 42633905, 42637830, 42638398, 42641529, 42641864, 42643794, 42644521,…	42532135, 42541731, 42559967, 42562042, 42571456, 42573597, 42574389, 42580029, 42582916, 42583828, 42585245, 42600453, 42600642, 42603284, 42604932, 42608008, 42609430, 42610219, 42612074, 42612274, 42613328, 42615908, 42618124, 42619809, 42620383, 42623461, 42625871, 42626058, 42626562, 42627593, 42630015, 42631157, 42633250, 42633983, 42637978, 42638453, 42641625, 42641931, 42643929, 42644611,…	37.6445	36.6755	PASS
UMODL1	89766	NM_173568.3	21	43491426, 43496114, 43504194, 43505401, 43508404, 43510408, 43519036, 43522276, 43523978, 43529672, 43530990, 43533683, 43535983, 43539221, 43541197, 43542941, 43546455, 43547116, 43547782, 43549823, 43557549, 43562206	43491501, 43496356, 43504355, 43505522, 43508590, 43510548, 43519290, 43522388, 43524197, 43529809, 43531820, 43533940, 43536095, 43539434, 43541334, 43543260, 43546600, 43547352, 43547941, 43549907, 43557751, 43563106	55.3548	46.4251	PASS
UPF3A	65110	NM_023011.4	13	115047076, 115047496, 115048312, 115051777, 115051994, 115056964, 115057109, 115064315, 115067206, 115070264	115047321, 115047602, 115048418, 115051875, 115052104, 115057019, 115057267, 115064475, 115067500, 115071292	31.8987	32.3042	PASS
USP1	7398	NM_003368.5	1	62902720, 62905470, 62907159, 62907866, 62908830, 62910409, 62913012, 62914136, 62915917	62903071, 62905708, 62907279, 62907970, 62908990, 62911100, 62913182, 62914337, 62917475	35.2734	35.1478	PASS
USP9X	8239	NM_001039590.3	X	40944698, 40982724, 40988253, 40990710, 40993978, 40996057, 40999909, 41000219, 41000546, 41002544, 41003775, 41007622, 41010174, 41012201, 41022043, 41025125, 41026735, 41027260, 41029248, 41029723, 41031091, 41043251, 41043650, 41045770, 41047245, 41048562, 41055504, 41055845, 41056617, 41057781, 41060313, 41064556, 41069762, 41073821, 41075152, 41076473, 41077625, 41078355, 41082470, 41083995,…	40945362, 40982977, 40988398, 40990789, 40994090, 40996275, 41000024, 41000470, 41000684, 41002696, 41003879, 41007828, 41010310, 41012334, 41022130, 41025467, 41026830, 41027471, 41029488, 41029872, 41031211, 41043381, 41043928, 41045895, 41047370, 41048728, 41055612, 41055991, 41056763, 41058003, 41060533, 41064746, 41069935, 41073962, 41075905, 41076596, 41077850, 41078484, 41082655, 41084215,…	36.1658	34.0537	PASS
VAX1	11023	NM_001112704.2	10	118892801, 118895983, 118897327	118894094, 118896170, 118897781	16.7095	20.7012	FAILED
VDR	7421	NM_001364085.1	12	48235320, 48240118, 48240440, 48249413, 48250912, 48251287, 48258830, 48272751, 48276477, 48298738	48238788, 48240234, 48240591, 48249584, 48251032, 48251471, 48258960, 48272898, 48276557, 48298777	35.6412	35.068	PASS
VEGFA	7422	NM_001025366.3	6	43737948, 43742078, 43745206, 43746197, 43746626, 43748469, 43749693, 43752278	43739049, 43742129, 43745402, 43746273, 43746655, 43748591, 43749824, 43754224	37.6846	36.6403	PASS
VGF	7425	NM_003378.4	7	100805790, 100808655	100808144, 100808850	39.3509	38.0829	PASS
VRK1	7443	NM_003384.3	14	97263719, 97299804, 97304099, 97312432, 97313594, 97319168, 97319411, 97321561, 97322467, 97322865, 97326894, 97342367, 97347514	97263784, 97299968, 97304154, 97312501, 97313681, 97319276, 97319503, 97321693, 97322587, 97322923, 97327072, 97342457, 97347946	36.2797	34.9356	PASS
WDR11	55717	NM_018117.12	10	122610874, 122612036, 122618155, 122619621, 122622247, 122624559, 122625142, 122626081, 122626578, 122630682, 122633351, 122637865, 122640338, 122643292, 122645326, 122646201, 122648590, 122649407, 122650228, 122659541, 122660548, 122661769, 122662567, 122663559, 122664158, 122664831, 122665388, 122666288, 122668068	122611018, 122612147, 122618308, 122619794, 122622433, 122624724, 122625256, 122626276, 122626681, 122630858, 122633435, 122637971, 122640413, 122643400, 122645450, 122646348, 122648696, 122649521, 122650399, 122659649, 122660610, 122661834, 122662744, 122663654, 122664323, 122664928, 122665533, 122666367, 122669036	36.6429	34.9725	PASS
WDR48	57599	NM_001346225.2	3	39093507, 39104541, 39107302, 39108039, 39108237, 39108448, 39110262, 39111134, 39116217, 39118630, 39119628, 39121202, 39125646, 39126136, 39127006, 39129619, 39130722, 39133116, 39135365, 39136139	39093564, 39104681, 39107380, 39108121, 39108366, 39108561, 39110350, 39111235, 39116441, 39118704, 39119730, 39121299, 39125753, 39126232, 39127101, 39129724, 39130809, 39133192, 39135557, 39138155	51.4455	48.5924	PASS
WDR62	284403	NM_001083961.2	19	36545799, 36549682, 36550870, 36556860, 36557159, 36558208, 36558730, 36562458, 36564244, 36572335, 36573965, 36575555, 36577589, 36579940, 36580087, 36581347, 36582102, 36582304, 36583591, 36584933, 36587929, 36590301, 36591650, 36592116, 36592566, 36592916, 36593639, 36593850, 36594058, 36594245, 36595420, 36595670	36546050, 36549773, 36550932, 36556917, 36557329, 36558345, 36558912, 36562618, 36564433, 36572472, 36574143, 36575646, 36577714, 36580007, 36580208, 36581422, 36582213, 36582367, 36583713, 36585066, 36587981, 36590519, 36591777, 36592219, 36592676, 36593053, 36593753, 36593976, 36594109, 36594883, 36595577, 36596010	41.9276	39.6652	PASS
WEE2	494551	NM_001105558.1	7	141408153, 141414009, 141416022, 141418872, 141420735, 141422934, 141423741, 141423990, 141424826, 141427104, 141429331, 141430095	141408900, 141414205, 141416067, 141419044, 141420856, 141423080, 141423848, 141424075, 141424996, 141427246, 141429473, 141431071	35.9386	36.1872	PASS
WHAMM	123720	NM_001080435.3	15	83478380, 83481855, 83485444, 83486672, 83488075, 83491852, 83495162, 83495503, 83499351, 83501981	83479087, 83482028, 83485594, 83486841, 83488240, 83492039, 83495248, 83495598, 83499831, 83504860	37.3632	37.5692	PASS
WNT2	7472	NM_003391.3	7	116915505, 116937666, 116955125, 116960621, 116962961	116918438, 116937930, 116955402, 116960847, 116963112	47.6394	44.6751	PASS
WNT4	54361	NM_030761.5	1	22443806, 22447704, 22447938, 22456109, 22469339	22447010, 22447846, 22448069, 22456344, 22469590	32.8983	31.092	PASS
WNT5A	7474	NM_003392.4	3	55499743, 55508365, 55513342, 55514813, 55521008	55504578, 55508657, 55513592, 55514946, 55521334	35.108	36.7536	PASS
WRN	7486	NM_000553.6	8	30891326, 30915888, 30916669, 30921805, 30922431, 30924549, 30925774, 30933689, 30938383, 30941215, 30942682, 30945292, 30946406, 30947981, 30948350, 30949346, 30954284, 30958365, 30969131, 30973870, 30977759, 30982038, 30982424, 30989881, 30998946, 30999197, 31000142, 31001066, 31004569, 31004880, 31007857, 31012140, 31014884, 31024538, 31030511	30891489, 30916059, 30916781, 30921950, 30922579, 30924698, 30925843, 30933803, 30938812, 30941295, 30942762, 30945436, 30946481, 30948048, 30948458, 30949414, 30954366, 30958471, 30969315, 30974044, 30977940, 30982139, 30982516, 30990022, 30999116, 30999291, 31000217, 31001139, 31004644, 31004992, 31007971, 31012271, 31015046, 31024746, 31033654	37.3483	36.1421	PASS
WT1	7490	NM_024426.6	11	32409321, 32413518, 32414212, 32417803, 32421494, 32438036, 32439123, 32449502, 32450043, 32456246	32410725, 32413610, 32414301, 32417953, 32421590, 32438086, 32439200, 32449604, 32450165, 32457085	52.1247	45.6323	PASS
WWOX	51741	NM_016373.4	16	78133551, 78142320, 78143675, 78148873, 78198080, 78420757, 78458767, 78466385, 79245505	78133782, 78142384, 78143732, 78149051, 78198186, 78420845, 78458952, 78466649, 79246564	42.6763	41.8123	PASS
WWTR1	25937	NM_001348362.1	3	149235022, 149243800, 149245623, 149260122, 149290651, 149374663, 149387575, 149435229, 149441867, 149442489	149238776, 149243912, 149245756, 149260324, 149290787, 149375096, 149387678, 149435353, 149442002, 149442575	36.9333	35.6651	PASS
XPNPEP2	7512	NM_003399.6	X	128872955, 128876084, 128877937, 128879179, 128880212, 128880571, 128881583, 128884444, 128885721, 128886126, 128887135, 128888448, 128889270, 128890460, 128893156, 128894488, 128895148, 128895982, 128896670, 128901579, 128902267	128873238, 128876157, 128878047, 128879242, 128880316, 128880657, 128881729, 128884545, 128885802, 128886321, 128887224, 128888557, 128889347, 128890531, 128893216, 128894557, 128895252, 128896041, 128896746, 128901668, 128903512	36.2697	31.7696	PASS
XRCC2	7516	NM_005431.2	7	152341861, 152357786, 152373126	152346448, 152357867, 152373226	35.9189	37.0676	PASS
YBX2	51087	NM_015982.4	17	7191582, 7192068, 7192849, 7193287, 7193570, 7194412, 7195345, 7196794, 7197549	7191962, 7192157, 7193044, 7193390, 7193854, 7194501, 7195378, 7196857, 7197958	23.1858	22.093	FAILED
YTHDC1	91746	NM_001031732.4	4	69176105, 69182032, 69184237, 69184408, 69184544, 69185841, 69188467, 69189857, 69195720, 69195920, 69197821, 69198512, 69199026, 69202745, 69203290, 69204001, 69215444	69180041, 69182166, 69184299, 69184447, 69184580, 69185923, 69188633, 69189941, 69195837, 69196028, 69197915, 69198565, 69199115, 69203168, 69203618, 69204102, 69215808	0	21.5616	FAILED
YTHDC2	64848	NM_022828.5	5	112849391, 112850969, 112860678, 112862283, 112868576, 112870002, 112871339, 112874771, 112876665, 112878065, 112884238, 112884652, 112888878, 112889287, 112889464, 112889639, 112891749, 112896777, 112899070, 112899556, 112901590, 112902789, 112903351, 112915283, 112917114, 112919999, 112926738, 112927693, 112929000, 112929179	112849779, 112851059, 112860874, 112862482, 112868742, 112870104, 112871495, 112874878, 112876813, 112878200, 112884364, 112884717, 112889056, 112889383, 112889551, 112889719, 112891831, 112896882, 112899189, 112899828, 112901716, 112902994, 112903546, 112915392, 112917406, 112920176, 112926941, 112927875, 112929087, 112930981	38.4436	35.3902	PASS
YTHDF2	51441	NM_001173128.1	1	29063136, 29063559, 29064170, 29064771, 29068915, 29095441	29063321, 29063659, 29064194, 29064850, 29070498, 29096287	37.1214	35.7438	PASS
YY1	7528	NM_003403.5	14	100705481, 100728641, 100741035, 100742827, 100743755	100706260, 100728803, 100741095, 100742985, 100749125	38.0871	40.3199	PASS
ZAR1	326340	NM_175619.3	4	48492269, 48494783, 48494955, 48496118	48493271, 48494875, 48495029, 48496406	35.002	30.6119	PASS
ZAR1L	646799	NM_001136571.2	13	32877836, 32882823, 32884776, 32885409, 32888467, 32889452	32878159, 32882897, 32884868, 32886230, 32888687, 32889500	36.5113	35.5728	PASS
ZC3HC1	51530	NM_016478.5	7	129658132, 129662159, 129663351, 129664103, 129665998, 129668742, 129679304, 129680791, 129688873, 129691061	129658572, 129662365, 129663563, 129664346, 129666152, 129668869, 129679387, 129680941, 129688984, 129691214	39.4683	38.188	PASS
ZCWPW1	55063	NM_017984.5	7	100000139, 100001317, 100001801, 100002636, 100004317, 100004851, 100006162, 100007051, 100013598, 100013928, 100014689, 100016734, 100017253, 100018245, 100022653, 100026191, 99998495, 99999512	100000199, 100001408, 100001867, 100002716, 100004421, 100004926, 100006282, 100007167, 100013717, 100014079, 100014806, 100016812, 100017506, 100018301, 100022759, 100026326, 99998959, 99999664	35.8453	35.1252	PASS
ZFP36L2	678	NM_006887.5	2	43449541, 43453404	43452891, 43453745	39.9292	38.6647	PASS
ZFPM2	23414	NM_012082.4	8	106330666, 106431372, 106456508, 106573591, 106646474, 106800946, 106810952, 106813275	106331209, 106431530, 106456609, 106573709, 106646585, 106801152, 106811176, 106816767	32.7018	36.4115	PASS
ZFX	7543	NM_001330327.2	X	24167099, 24169808, 24170837, 24190832, 24191724, 24197300, 24225443, 24225829, 24226335, 24227017, 24228310	24167370, 24169917, 24170947, 24190917, 24191840, 24197887, 24225592, 24225972, 24226487, 24227157, 24234372	38.5301	37.2457	PASS
ZGLP1	100125288	NM_001103167.1	19	10415479, 10416066, 10416522, 10418861	10415884, 10416159, 10416628, 10420233	35.9749	35.8844	PASS
ZMYND11	10771	NM_001370102.1	10	181749, 225934, 255829, 267135, 282778, 283525, 285378, 285996, 286833, 287961, 292706, 293338, 294276, 294843, 298288	182357, 226068, 255988, 267296, 282855, 283617, 285465, 286051, 286910, 288079, 292913, 293406, 294548, 295028, 300574	39.5799	39.1726	PASS
ZNF296	162979	NM_145288.3	19	45574758, 45578971, 45579334	45575838, 45579120, 45579736	35.3342	36.6965	PASS
ZP1	22917	NM_207341.3	11	60635015, 60636618, 60637010, 60637805, 60638430, 60638690, 60640635, 60640848, 60641107, 60642406, 60642602, 60642987	60635230, 60636739, 60637373, 60637948, 60638617, 60638787, 60640762, 60641037, 60641248, 60642487, 60642721, 60643160	41.3336	39.7948	PASS
ZP2	7783	NM_003460.2	16	21208773, 21209087, 21210100, 21210891, 21211064, 21212690, 21213027, 21213253, 21213425, 21214446, 21215351, 21215629, 21216741, 21217052, 21218159, 21220952, 21221430, 21222628, 21222807, 21225548	21208943, 21209170, 21210183, 21210987, 21211199, 21212879, 21213151, 21213344, 21213612, 21214572, 21215532, 21215725, 21216905, 21217096, 21218311, 21221046, 21221513, 21222716, 21223067, 21225831	38.7308	38.5555	PASS
ZP3	7784	NM_001110354.2	7	76054267, 76058832, 76062244, 76062787, 76063355, 76069567, 76069792, 76071159	76054593, 76058950, 76062347, 76062964, 76063472, 76069658, 76069928, 76071386	39.5184	36.6405	PASS
ZP4	57829	NM_021186.4	1	238045704, 238046042, 238048069, 238048465, 238048691, 238049056, 238050071, 238050674, 238051658, 238053167, 238053355, 238053761	238045849, 238046146, 238048147, 238048615, 238048880, 238049186, 238050168, 238050861, 238051810, 238053269, 238053476, 238054222	35.7614	35.1558	PASS
ZSWIM7	125150	NM_001042697.2	17	15879874, 15884354, 15890580, 15897071, 15902833	15881477, 15884458, 15890682, 15897092, 15903018	35.601	34.6033	PASS

## Sheet: Supplementary Table 8
Supplementary Table 8. Gene function of the 20 novel POI-associated genes and the presumed fucntion of identified LoF variants.
Gene	Gene function	Phenotypes of gene deficient animal models / Function validated through in vitro experiments	Previously association with human reproductive diseases	Possible function of the LoF variants identified in the present study	Reference
ALOX12	A key enzyme in lipogenic metabolism of fatty acids and plays a role in ovulation	Deficient rat: defective ovulation	rs222859 close to ALOX12 was associated with age at natural menopause	c.542+1G>A, p.Gln269Ter, p.Glu637Ter: map to lipoxygenase domain, affect the enzymatic activity	PMID: 19117969
BMP6	Regulates follicle development and oocyte maturation through regulate FSHR expression, steroidogenesis and GnRH release	In vitro mouse follicle culture: treat with BMP6 increase the rate of preantral follicle maturation	Not identified	p.Gln158Ter: map to TGFb propeptide domain, disrupt the propeptide domain and eliminate the C-terminal mature ligand domain that controls TGF-β signaling p.Arg381Ter: eliminate the C-terminal mature ligand domain that controls TGF-β signaling	PMID: 26019649; 30808818
CPEB1	A highly conserved protein binds to specific RNA sequence that promotes translation of enssential genes involved in oogenesis and folliculogenesis	Null mice: infertility, vestigial ovaries devoid of oocytes, meiosis of oocytes arrested at pachytene stage	Large fragment deletions of CPEB1 have previously been reported in POI patients	c.1140_1144+10del: map to RNA recognition motifs, abolish RNA-protein interactions, yielding instable target mRNA level p.Val480Profs*17: loss the C-terminal Zn-binding domain, compromise protein recruitment during ribonucleoprotein complex assembly	PMID: 11702780; 32354341
H1-8	An oocyte-specific linker histone incorporated into chromatin to facilitate meiotic maturation and fertilization	Knock down in mice ovaries: reduced in vitro oocyate maturation rate	Not identified	p.Gly71AlafsTer27, p.Lys84SerfsTer64, p.Lys98SerfsTer30: map to histone linker domain, compromise chromatin condensing	PMID: 15371275; 17519519
HMMR	A protein that maintains spindle pole stability and promotes granulosa cell division and folliculogenesis	Null mice: subfertility, defective folliculogenesis, impaired spindle orientation in the dividing granulosa cells	Not identified	c.145+1G>A, p.Glu143AspfsTer2, p.Glu223Ter: map to N-terminal domain, loss most of the functional domains c.1386-2A>C: map to C-terminal domain, impede centrosome targeting of HMMR protein	PMID: 25750434; 12808028
HSD17B1	A critical ovarian steroidogenic enzyme responsible for balancing estrogen production with proper granulosa cell performance	Null mice: subfertily, altered ovarian steroidogenesis, defects in luteinization and progesterone production	Not identified	c.97+1G>A, p.Glu105Ter: map to short-chain dehydrogenase/ reductase domain, impair the dehydrogenase activity c.721-1G>C, p.Asp318GlyfsTer3: disrupt hydrophobic C-terminal domain, impede steroid substrate binding	PMID: 26018678; 30768851
KASH5	A dynein-binding protein that permits rapid chromosome movements and homologue pairing	Null mice: infertility, display a meiotic arrest in which there is little or no homologue pairing	Non-obstructive azoospermia	p.Arg73Profs*42: map to N-terminal EF hand-like domain, loss most of the functional domains c.876+1G>A: map to central coiled-coil domain facilitating self-oligomerization c.1269+2T>A: map to C-terminal KASH domain that confers dynein binding, possibly disrupt binding with SUN1	PMID: 24062341; 29790874
LGR4	A type of G protein-coupled receptor that has essential functions in pre-granulosa cell specialization	Null mice: subfertility, a decreased number of FOXL2-positive pre-granulosa cells and DDX4-positive germ cells	Self-limited delayed puberty	c.903-3_903-2del: map to extracellular leucine-rich repeats, impede RSPO ligand binding and Wnt/β-Catenin signaling. c.1580-2dup: map to rhodopsin-like seven transmembrane domains p.Arg817Ter: probably result in non-sense mediated mRNA decay	PMID: 26333992; 24877628; 23756652
MCMDC2	Promotes homologue alignment and inter-homologue crossover formation	Null mice: infertility, meiosis arrested at prophase I and accelerated oocyte loss	Not identified	p.Ala69LeufsTer18 and p.Gln229Ter: map to N-terminal of the protein, result in loss of MCM and AAA-lid domain, verified to impair homologous recombination efficiency	PMID: 27760146; 27986806
MEIOSIN	A transcription factor that could drive meiotic initiation together with STRA8	Null mice: infertility, fewer mature follicles at 4 weeks	Not identified	p.Lys72Ter: loss of both HLH and HMG DNA binding domain, impair the transcriptional activity of meiotic genes p.Thr221ProfsTer32: loss the HMG DNA binding domain, impair the transcriptional activity of meiotic genes	PMID: 32032549
MST1R	A surface receptor that may alter ovulation through regulating nitrogen oxygen level and inflammatory responses	Null mice: reduced ovary size, mild epithelial hyperplasia, reduced number of corpora lutea after superovulation	Not identified	p.Arg396Ter: loss most of the functional domain c.1186C>T, p.Ser494TrpfsTer76: map to Sema domain, compromise the DNA binding ability p.Asp912GlyfsTer27: map to tyrosine kinase domain, compromise receptor activation	PMID: 11518730
NUP43	A subunit of NUP107-160 complex that required for oogenesis	In Drosophila, NUP107-160 complex deficiency in somatic gonadal cells resulted in female sterility	Not identified	p.Arg182Ter, p.Thr214MetfsTer20, p.Thr214LeufsTer20: map to the conserved WD40 domain, impair the interaction with other nucleoporins or transport factors.	PMID: 15146057; 26485283
PPM1B	Catalyzes the dephosphorylation of a variety of proteins, and results in premature cellular senescence through sustained activation of p53	Heterozygous deficiency mice: partial deletion of matured follicles and decrease in the number of ovulated oocytes after superovulation	rs17425341 close to PPM1B was associated with age at natural menopause	p.Pro215LeufsTer7: map to the PP2C domain, impair the phosphatase enzymatic function p.Tyr418Ter: probably result in non-sense mediated mRNA decay	PMID: 31059097; 24674756
PRDM1	A crucial transcriptional regulator required for specification and migration in primordial germ cells	Null mice: infertility, aberrant PGC-like cells at a very early stage Heterozygous deficiency mice: exhibit a mild reduction in the number of PGCs with apparently normal development potentials	Not identified	p.Gly11ValfsTer14: loss most of the proteins, verified by immunofluorescence microscopy p.Tyr622Ter: result in truncated proteins, concentrated in large distinct speckles in celles, possibly abolish the DNA binding p.Leu776ValfsTer19: verified to decrease the stability of PRDM1 protein	PMID: 15937476; 16294024
RFWD3	A Fanconi anemia protein (FANCW) that has E3 ligase activity toward RPA and is essential in homologous recombination repair.	Null mice: subfertility, ovarian atrophy.	Not identified	p.Lys263AsnfsTer85: loss Ring domain and WD40 domain, compromise the interaction with RPA and RAD51 p.Thr521TyrfsTer2: loss WD40 domain, compromise the interaction with RPA and RAD51	PMID: 28691929; 28575658
SHOC1	Participates in stabilizing recombination intermediates and promotes the formation of crossovers and synaptonemal complex	Null mice: infertility, small ovary, massive oocyte loss.	Non-obstructive azoospermia	p.Gln48LeufsTer3, p.Leu78SerfsTer10: loss most of the domains c.1939+2T>A: map to helicase domain, compromise the DNA binding ability p.Tyr911Ter, p.Leu1035GlyfsTer28: disrupt the conserved XPF endonuclease-like central domain and the C-terminal helix-harpin-helix (HhH2) domain, compromise the intermediates stablity p.Trp1301Ter: probably result in non-sense mediated mRNA decay	PMID: 32900840; 30272023; 29742103
SLX4	Binds multiple DNA repair/recombination endonucleases and displays robust Holliday junction resolvase activity	Null mice: infertilityfertility, E16 complete absence of oocyte.	Not identified	p.Gln34Ter: loss most of the proteins p.Arg310Ter: loss the BTB nuclease domain and SLX4 domain, impair the nuclease activity and interaction with other nucleases p.Arg862Ter, p.Arg1465GlnfsTer3: loss SLX4 domain, compromise the coordination with other nucleases	PMID: 19596236; 21240276
STRA8	A key transcripional regulator for initiation of meiosis	Null mice: infertility, absence of oocytes	Not identified	c.192+1G>A: verified to cause exon2 skipping, block the protein from nuclear localization, impair the transcriptional activity function p.Lys72GlufsTer12: loss the HLH DNA binding domain, impair the transcriptional activity function	PMID: 17115059; 30810530
ZAR1	A marteranl effect gene and performes multiple roles in folliculogenesis, oocyte maturation and embryonic development	Null mice: a normal number of follicles until they exhibit blocked meiotic maturation and zygotic genome activation Null zebrafish: exhibit early arrest of oogenesis	Not identified	p.Ala16GlyfsTer336, p.Trp40Ter, p.Arg100GlyfsTer261, p.Arg370Ter, c.1131+2T>C, c.1132-2A>C: loss or disrupt conserved C-terminal ZNF domain that ZAR1 interact with ZP or other target mRNA, compromise the function of translation repression.	PMID: 31598710; 27913641; 12539046
ZP3	A critical component of zona pellucida starting from the primordial follicle stage and exerts pleiotropic effects on ovarian development.	Null mice: infertility, produce oocyte without zona pellucida	Empty follicle syndrome	p.Glu18Ter: map to signal peptide, loss most of the proteins. p.Leu212GlyfsTer28, p.Thr264SerfsTer8: located in the conserved ZP domain, alter the core fold of oocyte coats p.Trp343Ter: loss cleavage site and transmembrane domain c.1060+1G>A: map to cleavage site	PMID: 9476659; 28886344

## Sheet: Supplementary Table 9
Supplementary Table 9. Information of pathogenic or likely pathogenic variants in 242 POI cases
Case	Amenorrhea	MOI	Gene	Gene ID	Gene type	Zygote	ACMG Pathogenicity	Criteria	Variant Grade	Variant Class	cDNA Change	Protein Change	HB5000_AF a	gnomAD_total_AF	gnomAD_EAS_AF	REVEL	SIFT	PolyPhen-2	MutationTaster	MutationAssessor	PROVEAN	M-CAP	CADD	Dann	MetaSVM_pred	GERP++_RS	phyloP100way_vertebrate	phastCons100way_vertebrate	dbscSNV_ADA	dbscSNV_RF	HGMD_HGVS	HGMD_Literature_citation	Clinvar_Significance	Clinvar_Review_Status	PS3 reference b	PM5 reference c
POI-13	SA	Monoallelic	BUB1B	701	Known	Heterozygous	Likely Pathogenic	PVS1,PM2	Previously reported from patients in this cohort	Nonsense	NM_001211.5:c.1509T>A	NP_001202.4:p.Cys503*	0	0	0	-	-	-	A	-	-	-	35	0.992	-	2.14	0.392	0.927	0	0	NM_001211.5:c.1509T>A; NP_001202.4:p.Cys503*	1. Chen (2020), Hum Mol Genet 29:2698-2707 PubMed:32716490Rare deleterious BUB1B variants induce premature ovarian insufficiency and early menopause	-	-
POI-121	SA	Monoallelic	GDF9	2661	Known	Heterozygous	Likely Pathogenic	PVS1,PM2	Firstly reported in this study	Frameshift deletion	NM_005260.5:c.612del	NP_005251.1:p.Glu204Aspfs*13	0	0	0	-	-	-	-	-	-	-	29.5	-	-	-	-	-	0	0	-	-	-	-
POI-123	SA	Biallelic	COX10	1352	Known	Homozygous	Likely Pathogenic	PP3,PS3,PM2	Reported in literature	Missense	NM_001303.4:c.1015C>T	NP_001294.2:p.Arg339Trp	0	4.08851e-06	0	0.916	D	D	D	H	D	D	27	0.999	D	2.68	-	-	0	0	NM_001303.3: c.1015C>T; NP_001294.2: p.R339W	1. Pitceathly (2013) JAMA Neurol 70: 1556 PubMed: 24100867COX10 mutations resulting in complex multisystem mitochondrial disease that remains stable into adulthood.;	-	-	PMID:24100867
POI-133	SA	Monoallelic	AARS2	57505	Known	Heterozygous	Likely Pathogenic	PVS1,PM2	Firstly reported in this study	Nonsense	NM_020745.4:c.1360G>T	NP_065796.2:p.Glu454*	0	0	0	-	-	-	A	-	-	-	35	0.997	-	1.77	-	-	0	0	-	-	-	-
POI-136	SA	Monoallelic	BLM	641	Known	Heterozygous	Likely Pathogenic	PP3,PS3,PM2	Variants verified damaging by experiments in this study	Missense	NM_001287246.2:c.1949C>T	NP_001274175.1:p.Pro650Leu	0	0	0	-	D	P	D	M	D	D	24	0.998	D	5.45	-	-	0	0	-	-	-	-	In-house experiment
POI-149	SA	Monoallelic	PPM1B	5495	Novel	Heterozygous	Likely Pathogenic	PVS1,PM2	Firstly reported in this study	Nonsense	NM_002706.6:c.1253dup	NP_002697.1:p.Tyr418Ter	0	0	0	-	-	-	-	-	-	-	34	-	-	-	0	0	0	0	-		-	-
POI-150	PA	Biallelic	GALT	2592	Known	Heterozygous	Pathogenic	from Clinvar	ClinVar	Splice region	NM_000155.4:c.821-7A>G	-	0.0007	4.32897e-05	0.000635997	-	-	-	-	-	-	-	15.9	0.792	-	-	-	-	0.000148217	0.026	NM_000155.3: c.821-7A>G	1. Ko (2010) Clin Chim Acta 411: 1506 PubMed: 20547145Molecular and biochemical characterization of the GALT gene in Korean patients with galactose-1-phosphate uridyltransferase deficiency.;	Pathogenic	criteria_provided_multiple_submitters_no_conflicts
			BRCA2	675	Known	Heterozygous	Pathogenic	from Clinvar	ClinVar; Previously reported from patients in this cohort	Nonsense	NM_000059.3:c.4440T>G	NP_000050.2:p.Tyr1480*	0	0	0	-	-	-	A	-	-	-	32	0.989	-	1.99	-	-	0	0	NM_000059.3: c.4440T>G; NP_000050.2: p.Y1480*	1. Lubinski (2004) Fam Cancer 3: 1 PubMed: 15131399Cancer variation associated with the position of the mutation in the BRCA2 gene.;2. Xiong (2015) Science 347: 1254806 PubMed:25525159RNA splicing. The human splicing code reveals new insights into the genetic determinants of disease.;3. Sun (2017) Clin Cancer Res 23: 6113 PubMed:28724667Germline Mutations in Cancer Susceptibility Genes in a Large…	Pathogenic	reviewed_by_expert_panel	Clinvar
			BRCA2	675	Known	Heterozygous	Likely Pathogenic	PVS1,PM2	Previously reported from patients in this cohort	Splice site	NM_000059.3:c.68-1G>C	-	0	0	0	-	-	-	D	-	-	-	35	0.995	-	5.69	-	-	0.99999	0.938	-	-	Pathogenic	criteria_provided_single_submitter
POI-165	SA	Monoallelic	NR5A1	2516	Known	Heterozygous	Likely Pathogenic	PS3,PM4,PM2	Reported in literature	Inframe deletion	NM_004959.5:c.132_134del	NP_004950.2:p.Asn44del	0	0	0	-	-	-	-	-	-	-	21.3	-	-	-	-	-	0	0	NM_004959.4: c.132_134delCAA; NP_004950.2: p.(Asn44del)	1. Wang (2018) Hum Genet 137: 265 PubMed: 29582157Next-generation sequencing reveals genetic landscape in 46, XY disorders of sexual development patients with variable phenotypes.;2. Yu (2018) Clin Endocrinol (Oxf) 89: 613 PubMed:30103258Novel NR5A1 mutations found in Chinese patients with 46, XY disorders of sex development.;	Pathogenic	criteria_provided_single_submitter	PMID:30103258
POI-169	SA	Biallelic	ALOX12	239	Novel	Heterozygous	Likely Pathogenic	PVS1,PM2	Firstly reported in this study	Nonsense	NM_000697.3:c.1909G>T	NP_000688.2:p.Glu637Ter	0	0	0	-	-	-	D	-	-	-	39	0.997	-	4.86	1.293	0.821	0	0	-	-	-	-
			NR5A1	2516	Known	Heterozygous	Likely Pathogenic	PM1,PM2,PM3,PM5,PP3	Firstly reported in this study	Missense	NM_004959.5:c.842G>A	NP_004950.2:p.Arg281His	0	0	0	0.86	D	D	D	M	D	D	29.9	1	D	4.64	-	-	0	0	-	-	-	-		p.Arg281Pro (PMID:21163476, 21691958, 30067310); p.Arg281Cys (PMID:31745530)
			NR5A1	2516	Known	Heterozygous	Pathogenic	PS3,PM2,PM3,PP2,PP3	Reported in literature	Missense	NM_004959.5:c.1198G>A	NP_004950.2:p.Ala400Thr	0	4.06788e-06	0	0.882	D	D	D	M	D	D	25.7	0.999	D	5.17	6.1	1	0	0	NM_004959.4: c.1198G>A; NP_004950.2: p.A400T	1. Jaillard (2020) Maturitas 131: 78 PubMed: 31787151Analysis of NR5A1 in 142 patients with premature ovarian insufficiency, diminished ovarian reserve, or unexplained infertility.;	-	-	PMID:3178715
POI-173	SA	Monoallelic	RECQL4	9401	Known	Heterozygous	Likely Pathogenic	PP3,PS3,PM2	Variants verified damaging by experiments in this study	Missense	NM_004260.3:c.3034T>C	NP_004251.3:p.Trp1012Arg	0	0	0	-	-	D	-	M	-	D	23.6	0.846	-	4.15	-	-	0	0	-	-	-	-	In-house experiment
POI-175	PA	Monoallelic	MCM8	84515	Known	Heterozygous	Likely Pathogenic	PP3,PS3,PM2	Variants verified damaging by experiments in this study	Missense	NM_001281521.1:c.1553G>A	NP_001268450.1:p.Cys518Tyr	0	4.06075e-06	0	0.637	D	D	D	M	D	D	31	0.998	T	5.73	-	-	0	0	-	-	-	-	In-house experiment
POI-177	SA	Biallelic	TWNK	56652	Known	Homozygous	Likely Pathogenic	PM5,PM1,PM2	Reported in literature	Missense	NM_021830.5:c.1388G>A	NP_068602.2:p.Arg463Gln	0.0001	1.62425e-05	5.79777e-05	-	T	P	D	L	N	D	20.3	0.987	D	4.17	-	-	0	0	NM_021830.4: c.1388G>A; NP_068602.2: p.R463Q	1. Dai (2019) Zhonghua Er Ke Za Zhi 57: 211 PubMed: 30818899[Phenotype and genotype of twelve Chinese children with mitochondrial DNA depletion syndromes].;	-	-		p.Arg463Trp (PMID:22928142)
POI-181	PA	Multi-het	EIF2B2	8892	Known	Heterozygous	Pathogenic	PP3,PS3,PS4	Reported in literature	Missense	NM_014239.4:c.254T>A	NP_055054.1:p.Val85Glu	0.0005	6.8728e-05	0.000955414	-	D	D	D	M	D	D	30	0.99	D	5.6	-	-	0	0	NM_014239.3: c.254T>A; NP_055054.1: p.V85E	1. Matsukawa (2011) Neurogenetics 12: 259 PubMed: 21484434Adult-onset leukoencephalopathies with vanishing white matter with novel missense mutations in EIF2B2, EIF2B3, and EIF2B5.;2. Hata (2014) Int J Clin Exp Pathol 7: 3355 PubMed:25031760An autopsy case of infantile-onset vanishing white matter disease related to an EIF2B2 mutation (V85E) in a hemizygous region.;3. Shimada (2015) Brain Dev 37:…	Pathogenic	no_assertion_criteria_provided	PMID:21484434
			POLG	5428	Known	Heterozygous	Likely Pathogenic	PM5,PS3,PM2	Reported in literature	Missense	NM_001126131.2:c.695G>A	NP_001119603.1:p.Arg232His	0	1.23051e-05	0	-	T	D	A	M	N	D	27.2	0.999	D	5.93	-	-	0	0	NM_002693.2: c.695G>A; NP_002684.1: p.R232H	1. Kollberg (2006) J Neuropathol Exp Neurol 65: 758 PubMed: 16896309POLG1 mutations associated with progressive encephalopathy in childhood.;2. Lee (2010) J Biol Chem 285: 28105 PubMed:20513922A single mutation in human mitochondrial DNA polymerase pol gammaA affects both polymerization and proofreading activities, but only as a holoenzyme.;3. Gui (2015) Parkinsonism Relat Disord 21: 282 PubMed:2…	Pathogenic	criteria_provided_single_submitter	PMID:16896309	p.Arg232Gly (PMID:20513922)
POI-184	SA	Monoallelic	BMP15	9210	Known	Heterozygous	Likely Pathogenic	PVS1,PM2	Firstly reported in this study	Nonsense	NM_005448.2:c.373C>T	NP_005439.2:p.Arg125*	0	0	0	-	-	-	D	-	-	-	27.2	0.995	-	1.48	-	-	0	0	-	-	-	-
POI-188	SA	Multi-het	PMM2	5373	Known	Heterozygous	Likely Pathogenic	PP3,PM5,PM1,PM2	Firstly reported in this study	Missense	NM_000303.3:c.526G>A	NP_000294.1:p.Gly176Ser	0	0	0	0.991	D	D	D	H	D	D	29.1	0.999	D	4.8	-	-	0	0	-	-	-	-		p.Gly176Val (PMID:15844218)
			POLG	5428	Known	Heterozygous	Likely Pathogenic	PP3,PS3,PM2	Reported in literature	Missense	NM_001126131.2:c.3554T>C	NP_001119603.1:p.Ile1185Thr	0	4.06062e-06	5.79777e-05	-	D	D	D	M	D	D	27.6	0.999	D	6.05	-	-	0	0	NM_002693.2: c.3554T>C; NP_002684.1: p.I1185T	1. Montassir (2015) Brain Dev 37: 719 PubMed: 25466440Myocerebrohepatopathy spectrum disorder due to POLG mutations: A clinicopathological report.;	-	-	PMID:25466440
POI-200	SA	Monoallelic	PRDM9	56979	Known	Heterozygous	Likely Pathogenic	PS3,PM2	Previously reported from patients in this cohort	Missense	NM_020227.3:c.638T>G	NP_064612.2:p.Ile213Ser	0	0	0	-	D	P	D	M	N	T	22.1	0.994	T	3.09	0.656	0.964	0	0	-	-	-	-	PMID:34257419
POI-201	SA	Multi-het	FSHR	2492	Known	Heterozygous	Likely Pathogenic	PS3,PM2	Reported in literature	Missense	NM_000145.4:c.1901G>A	NP_000136.2:p.Arg634His	0.0001	4.88166e-05	0	-	D	D	D	M	D	T	29.5	0.999	T	5.35	-	-	0	0	NM_000145.3: c.1901G>A; NP_000136.2: p.R634H	1. Hugon-Rodin (2017) BMC Med Genet 18: 44 PubMed: 28446136First mutation in the FSHR cytoplasmic tail identified in a non-pregnant woman with spontaneous ovarian hyperstimulation syndrome.;	-	-	PMID:28446136
			FIGLA	344018	Known	Heterozygous	Likely Pathogenic	PVS1,PM2	Firstly reported in this study	Splice site	NM_001004311.3:c.385-2A>G	-	0	0	0	-	-	-	D	-	-	-	32	0.983	-	4.12	-	-	0.999849	0.794	-	-	-	-
POI-219	SA	Monoallelic	SPIDR	23514	Known	Heterozygous	Likely Pathogenic	PVS1,PM2	Firstly reported in this study	Frameshift deletion	NM_001080394.4:c.2102del	NP_001073863.1:p.Leu701Cysfs*47	0	0	0	-	-	-	-	-	-	-	23.5	-	-	-	-	-	0	0	-	-	-	-
POI-242	PA	Monoallelic	GALT	2592	Known	Heterozygous	Pathogenic	from Clinvar	ClinVar	Splice region	NM_000155.4:c.821-7A>G	-	0.0007	4.32897e-05	0.000635997	-	-	-	-	-	-	-	15.9	0.792	-	-	-	-	0.000148217	0.026	NM_000155.3: c.821-7A>G	1. Ko (2010) Clin Chim Acta 411: 1506 PubMed: 20547145Molecular and biochemical characterization of the GALT gene in Korean patients with galactose-1-phosphate uridyltransferase deficiency.;	Pathogenic	criteria_provided_multiple_submitters_no_conflicts
POI-270	SA	Multi-het	FANCC	2176	Known	Heterozygous	Likely Pathogenic	PVS1,PM2	Firstly reported in this study	Nonsense	NM_000136.3:c.1518G>A	NP_000127.2:p.Trp506*	0	0	0	-	-	-	D	-	-	-	35	0.958	-	0.634	-	-	0	0	-	-	-	-
			LGR4	55366	Novel	Heterozygous	Likely Pathogenic	PVS1,PM2	Firstly reported in this study	Nonsense	NM_018490.5:c.2449C>T	NP_060960.2:p.Arg817Ter	0	0	0	-	-	-	D	-	-	-	38	0.997	-	5.39	3.175	0.936	0	0	-	-	-	-
POI-277	SA	Monoallelic	RECQL4	9401	Known	Heterozygous	Likely Pathogenic	PVS1,PM2	Firstly reported in this study	Splice site	NM_004260.3:c.2886-1G>A	-	0	0	0	-	-	-	-	-	-	-	35	0.995	-	5.3	-	-	0.989608	0.906	-	-	-	-
POI-347	SA	Monoallelic	HFM1	164045	Known	Heterozygous	Likely Pathogenic	PS3,PM2	Variants verified damaging by experiments in this study	Missense	NM_001017975.5:c.3698C>T	NP_001017975.4:p.Pro1233Leu	0	0	0	-	D	B	N	L	D	D	13.88	0.952	T	3.75	-	-	0	0	-	-	-	-	In-house experiment
POI-354	SA	Monoallelic	PRDM9	56979	Known	Heterozygous	Pathogenic	PS3,PVS1	Previously reported from patients in this cohort	Nonsense	NM_020227.3:c.229C>T	NP_064612.2:p.Arg77*	0.0001	4.46711e-05	0	-	-	-	A	-	-	-	35	0.997	-	2.83	0.503	0.808	0	0	-	-	-	-	PMID:34257419
POI-362	SA	Monoallelic	MCMDC2	157777	Novel	Heterozygous	Pathogenic	PVS1,PS3,PM2	Firstly reported in this study	Frameshift deletion	NM_173518.5:c.204del	NP_775789.3:p.Ala69LeufsTer18	0	0	0	-	-	-	-	-	-	-	23.8	-	-	-	0	0	0	0	-	-	-	-	In-house experiment
POI-374	SA	Monoallelic	ALOX12	239	Novel	Heterozygous	Likely Pathogenic	PVS1,PM2	Firstly reported in this study	Splice site	NM_000697.3:c.542+1G>A	-	0	0	0	-	-	-	D	-	-	-	34	0.995	-	4.95	4.282	1	0.999989	0.928	-	-	-	-
POI-379	SA	Monoallelic	WRN	7486	Known	Heterozygous	Likely Pathogenic	PVS1,PM2	Firstly reported in this study	Splice site	NM_000553.6:c.1270-1G>A	-	0	0	0	-	-	-	D	-	-	-	26	0.965	-	3.89	-	-	0.99997	0.768	-	-	-	-
POI-402	PA	Multi-het	RECQL4	9401	Known	Heterozygous	Likely Pathogenic	PP3,PS3,PM2	Variants verified damaging by experiments in this study	Missense	NM_004260.3:c.3515A>G	NP_004251.3:p.Tyr1172Cys	0	2.90453e-05	0	-	-	D	-	M	-	D	24.9	0.884	-	2.67	-	-	0	0	-	-	Uncertain_significance	criteria_provided_single_submitter	In-house experiment
			MSH4	4438	Known	Heterozygous	Likely Pathogenic	PVS1,PM2	Firstly reported in this study	Frameshift insertion	NM_002440.4:c.911dup	NP_002431.2:p.Ser306*	0	0	0	-	-	-	-	-	-	-	33	-	-	-	-	-	0	0	-	-	-	-
POI-405	SA	Monoallelic	HSD17B1	3292	Novel	Heterozygous	Likely Pathogenic	PVS1,PM2	Firstly reported in this study	Nonsense	NM_001330219.3:c.313G>T	NP_001317148.1:p.Glu105Ter	0	0	0	-	-	-	A	-	-	-	33	0.97	-	-1.36	-0.096	0	0	0	-	-	-	-
POI-410	SA	Monoallelic	BMP6	654	Novel	Heterozygous	Likely Pathogenic	PVS1,PM2	Firstly reported in this study	Nonsense	NM_001718.6:c.472C>T	NP_001709.1:p.Gln158Ter	0	0	0	-	-	-	A	-	-	-	34	0.981	-	2.75	0.063	0	0	0	-	-	-	-
POI-438	SA	Biallelic	EIF2B2	8892	Known	Homozygous	Pathogenic	PP3,PS3,PS4	Reported in literature	Missense	NM_014239.4:c.254T>A	NP_055054.1:p.Val85Glu	0.0005	6.8728e-05	0.000955414	-	D	D	D	M	D	D	30	0.99	D	5.6	-	-	0	0	NM_014239.3: c.254T>A; NP_055054.1: p.V85E	1. Matsukawa (2011) Neurogenetics 12: 259 PubMed: 21484434Adult-onset leukoencephalopathies with vanishing white matter with novel missense mutations in EIF2B2, EIF2B3, and EIF2B5.;2. Hata (2014) Int J Clin Exp Pathol 7: 3355 PubMed:25031760An autopsy case of infantile-onset vanishing white matter disease related to an EIF2B2 mutation (V85E) in a hemizygous region.;3. Shimada (2015) Brain Dev 37:…	Pathogenic	no_assertion_criteria_provided	PMID:21484434
POI-439	SA	Multi-het	GNAS	2778	Known	Heterozygous	Likely Pathogenic	PVS1,PM2	Firstly reported in this study	Nonsense	NM_080425.3:c.344G>A	NP_536350.2:p.Trp115*	0.0002	4.07468e-06	0	-	D	-	A	-	N	-	36	0.995	T	4.73	-	-	0	0	-	-	-	-
			SHOC1	158401	Novel	Heterozygous	Likely Pathogenic	PVS1,PM2	Firstly reported in this study	Nonsense	NM_173521.5:c.3903G>A	NP_775792.5:p.Trp1301Ter	0.0001	0	0	-	-	-	A	-	-	-	34	0.974	-	0.445	0.097	0	0	0	-	-	-	-
POI-444	PA	Monoallelic	HFM1	164045	Known	Heterozygous	Likely Pathogenic	PS3,PM2	Variants verified damaging by experiments in this study	Missense	NM_001017975.5:c.2336A>C	NP_001017975.4:p.Glu779Ala	0	0	0	0.382	T	B	D	M	D	-	26.8	0.987	T	5.43	-	-	0.178469	0.548	-	-	-	-	In-house experiment
POI-446	SA	Monoallelic	KASH5	147872	Novel	Heterozygous	Likely Pathogenic	PVS1,PM2	Firstly reported in this study	Splice site	NM_144688.5:c.1269+2T>A	-	0	0	0	-	-	-	N	-	-	-	24.6	0.836	-	2.93	2.174	1	0.999913	0.852	-	-	-	-
POI-450	SA	Biallelic	SHOC1	158401	Novel	Homozygous	Pathogenic	PS3,PVS1	Firstly reported in this study	Frameshift deletion	NM_173521.5:c.231_232del	NP_775792.5:p.Leu78SerfsTer10	0.0008	2.51075e-05	0.000352237	-	-	-	-	-	-	-	22.3	-	-	-	0	0	0	0	-	-	-	-	PMID:32900840
POI-465	SA	Monoallelic	GDF9	2661	Known	Heterozygous	Likely Pathogenic	PVS1,PM2	Firstly reported in this study	Nonsense	NM_005260.5:c.333C>G	NP_005251.1:p.Tyr111*	0	0	0	-	-	-	A	-	-	-	37	0.997	-	5.88	-	-	0	0	-	-	-	-
POI-470	PA	Monoallelic	RAD51	5888	Known	Heterozygous	Likely Pathogenic	PS3,PM2	Previously reported from patients in this cohort	Missense	NM_133487.4:c.203A>G	NP_597994.3:p.Glu68Gly	0.0003	0	0	0.486	D	B	D	M	D	D	25.1	0.998	T	6.04	9.228	1	0	0	-	-	-	-	PMID:32772095
POI-480	SA	Monoallelic	KASH5	147872	Novel	Heterozygous	Likely Pathogenic	PVS1,PM2	Firstly reported in this study	Frameshift deletion	NM_144688.5:c.218del	NP_653289.3:p.Arg73ProfsTer42	0	0	0	-	-	-	-	-	-	-	25.9	-	-	-	0	0	0	0	-	-	-	-
POI-482	SA	Monoallelic	HMMR	3161	Novel	Heterozygous	Likely Pathogenic	PVS1,PM2	Firstly reported in this study	Splice site	NM_001142556.2:c.1386-2A>C	-	0	4.32541e-06	6.08199e-05	-	-	-	D	-	-	-	34	0.994	-	5.31	4.992	1	0.999976	0.938	-	-	-	-
POI-492	SA	Monoallelic	LMNA	4000	Known	Heterozygous	Likely Pathogenic	PM2,PM5,PP2,PP3	Firstly reported in this study	Missense	NM_170707.4:c.991C>T	NP_733821.1:p.Arg331Trp	0	1.22237e-05	5.80653e-05	-	D	P	D	M	D	D	27.6	0.999	D	5.67	-	-	0	0	-	-	Uncertain_significance	criteria_provided_multiple_submitters_no_conflicts
POI-497	SA	Monoallelic	CLPP	8192	Known	Heterozygous	Likely Pathogenic	PP3,PS3,PM2	Reported in literature	Missense	NM_006012.4:c.425C>T	NP_006003.1:p.Pro142Leu	0	0	0	-	D	D	D	H	D	D	26.8	0.999	D	5.05	-	-	0	0	NM_006012.2: c.425C>T; NP_006003.1: p.P142L	1. Theunissen (2016) Front Neurol 7: 203 PubMed: 27899912Specific MRI Abnormalities Reveal Severe Perrault Syndrome due to CLPP Defects.;	-	-	PMID:27899912
POI-502	SA	Monoallelic	RFWD3	55159	Novel	Heterozygous	Likely Pathogenic	PVS1,PM2	Firstly reported in this study	Frameshift deletion	NM_001370535.1:c.789del	NP_001357464.1:p.Lys263AsnfsTer85	0	0	0	-	-	-	-	-	-	-	24.4	-	-	-	0	0	0	0	-	-	-	-
POI-504	SA	Monoallelic	ATM	472	Known	Heterozygous	Likely Pathogenic	PVS1,PM2	Reported in literature	Splice site	NM_000051.3:c.2639-2A>G	-	0	0	0	-	-	-	D	-	-	-	34	0.991	-	5.96	-	-	0.999988	0.928	-	-	Likely_pathogenic	criteria_provided_single_submitter
POI-506	SA	Biallelic	AARS2	57505	Known	Heterozygous	Likely Pathogenic	PVS1,PM2	Reported in literature	Frameshift insertion	NM_020745.4:c.2611dup	NP_065796.2:p.Thr871Asnfs*21	0	3.25839e-05	5.30391e-05	-	-	-	-	-	-	-	34	-	-	-	-	-	0	0	NM_020745.3: c.2611dupA; NP_065796.1: p.(Thr871Asnfs*21)	1. Dallabona (2014) Neurology 82: 2063 PubMed: 24808023Novel (ovario) leukodystrophy related to AARS2 mutations.;2. Taglia (2018) Acta Neurol Scand 138: 278 PubMed:29749055AARS2-related ovarioleukodystrophy: Clinical and neuroimaging features of three new cases.;	-	-
			AARS2	57505	Known	Heterozygous	Likely Pathogenic	PP3,PS3,PM2,PM3	Reported in literature	Missense	NM_020745.4:c.452T>C	NP_065796.2:p.Met151Thr	0.0001	4.06144e-06	5.79777e-05	0.809	D	D	D	M	D	D	26.4	0.991	D	4.88	-	-	0	0	NM_020745.3: c.452T>C; NP_065796.1: p.M151T	1. Lee (2017) Eur J Neurol 24: e21 PubMed: 28322004Two Korean siblings with recently described ovarioleukodystrophy related to AARS2 mutations.;2. Sun (2017) Chin Med J (Engl) 130: 3021 PubMed:29237946Leukodystrophy without Ovarian Failure Caused by Compound Heterozygous Alanyl-tRNA Synthetase 2 Mutations.;3. Seo (2019) J Hum Genet 64: 1117 PubMed:31451716Identification of extremely rare mitochon…	-	-	PMID:31451716
POI-512	PA	Monoallelic	NR5A1	2516	Known	Heterozygous	Pathogenic	from Clinvar	ClinVar	Missense	NM_004959.5:c.937C>T	NP_004950.2:p.Arg313Cys	0	0	0	0.916	D	D	D	M	D	D	27.7	0.999	D	3.45	-	-	0	0	NM_004959.4: c.937C>T; NP_004950.2: p.R313C	1. Allali (2011) PLoS One 6: 24117 PubMed: 22028768Mutation Analysis of NR5A1 Encoding Steroidogenic Factor 1 in 77 Patients with 46, XY Disorders of Sex Development (DSD) Including Hypospadias.;2. Malikova (2014) PLoS One 9: e104838 PubMed:25122490Human NR5A1/SF-1 Mutations Show Decreased Activity on BDNF (Brain-Derived Neurotrophic Factor), an Important Regulator of Energy Balance: Testing Impa…	Pathogenic/Likely_pathogenic	criteria_provided_multiple_submitters_no_conflicts	Clinvar
POI-516	SA	Biallelic	SPIDR	23514	Known	Heterozygous	Likely Pathogenic	PVS1,PM2	Firstly reported in this study	Nonsense	NM_001080394.4:c.2209C>T	NP_001073863.1:p.Arg737*	0	2.03069e-05	0	-	-	-	A	-	-	-	35	0.994	-	4.2	-	-	0	0	-	-	-	-
			HFM1	164045	Known	Heterozygous	Likely Pathogenic	PS3,PM2,PM3	Variants verified damaging by experiments in this study	Missense	NM_001017975.5:c.1792G>C	NP_001017975.4:p.Val598Leu	0	0	0	0.263	D	P	D	M	N	D	23.2	0.997	T	4.16	-	-	0	0	-	-	-	-	In-house experiment
			HFM1	164045	Known	Heterozygous	Likely Pathogenic	PS3,PM2,PM3	Variants verified damaging by experiments in this study	Missense	NM_001017975.5:c.3784G>A	NP_001017975.4:p.Val1262Met	0	4.6262e-06	0	0.364	T	D	D	M	N	D	28	0.999	D	5.53	-	-	0	0	-	-	-	-	In-house experiment
POI-525	SA	Monoallelic	POLG	5428	Known	Heterozygous	Likely Pathogenic	PP3,PM1,PM2,PM5	Reported in literature	Missense	NM_001126131.2:c.1808T>C	NP_001119603.1:p.Met603Thr	0	2.8894e-05	0	-	D	D	D	M	D	D	25.6	0.993	D	4.99	-	-	0	0	NM_002693.2: c.1808T>C; NP_002684.1: p.M603T	1. Lindy (2018) Epilepsia 59: 1062 PubMed: 29655203Diagnostic outcomes for genetic testing of 70 genes in 8565 patients with epilepsy and neurodevelopmental disorders.;	Pathogenic	criteria_provided_single_submitter		p.Met603L (PMID:16401742)
POI-539	PA	Biallelic	FSHR	2492	Known	Heterozygous	Likely Pathogenic	PS3,PM2	Previously reported from patients in this cohort	Missense	NM_000145.4:c.1789C>A	NP_000136.2:p.Leu597Ile	0	0	0	0.131	D	P	D	M	N	T	24.1	0.978	T	3.42	-	-	0	0	NM_000145.3: c.1789C>A; NP_000136.2: p.L597I	1. Liu (2019) Mol Cell Endocrinol 492: PubMed: 31077743Novel FSHR mutations in Han Chinese women with sporadic premature ovarian insufficiency.;2. Liu (2019) Mol Cell Endocrinol 492: 110446 PubMed:31077743Novel FSHR mutations in Han Chinese women with sporadic premature ovarian insufficiency.;	-	-	PMID:31077743
			STRA8	346673	Novel	Homozygous	Pathogenic	PVS1,PS3,PM3,PM2	Firstly reported in this study	Splice site	NM_182489.1:c.258+1G>A	-	0	0	0	-	-	-	D	-	-	-	34	0.995	-	5.16	6.386	1	0.999987	0.93	-	-	-	-	In-house experiment
POI-548	SA	Monoallelic	FIGLA	344018	Known	Heterozygous	Likely Pathogenic	PVS1,PM2	Firstly reported in this study	Splice site	NM_001004311.3:c.385-2A>G	-	0	0	0	-	-	-	D	-	-	-	32	0.983	-	4.12	-	-	0.999849	0.794	-	-	-	-
POI-555	SA	Multi-het	NR5A1	2516	Known	Heterozygous	Likely Pathogenic	PS3,PM1,PM2	Reported in literature	Missense	NM_004959.5:c.779C>T	NP_004950.2:p.Ala260Val	0.0002	4.13012e-06	0	0.308	D	P	N	L	N	D	17	0.995	D	2.94	-	-	0	0	NM_004959.4: c.779C>T; NP_004950.2: p.A260V	1. Chan (2015) Hong Kong Med J 21: 499 PubMed: 26492835Aetiological bases of 46,XY disorders of sex development in the Hong Kong Chinese population.;2. Knarston (2019) Hum Mutat 40: 207 PubMed:30350900NR5A1 gene variants repress the ovarian-specific WNT signaling pathway in 46,XX disorders of sex development patients.;3. Knarston (2019) Hum Mutat 40: 207 PubMed:30350900NR5A1 gene variants repress…	-	-	PMID:30350900
			TWNK	56652	Known	Heterozygous	Likely Pathogenic	PVS1,PM2	Reported in literature	Nonsense	NM_021830.5:c.1000C>T	NP_068602.2:p.Arg334*	0.0001	4.06194e-06	0	-	-	-	A	-	-	-	35	0.997	-	2.63	-	-	0	0	-	-	Likely_pathogenic	criteria_provided_single_submitter
POI-561	SA	Monoallelic	HSF2BP	11077	Known	Heterozygous	Likely Pathogenic	PVS1,PM2	Firstly reported in this study	Splice site	NM_007031.2:c.291+1G>T	-	0	0	0	-	-	-	D	-	-	-	33	0.974	-	4.6	-	-	0.999934	0.88	-	-	-	-
POI-565	SA	Multi-het	GALT	2592	Known	Heterozygous	Pathogenic	from Clinvar	ClinVar	Splice region	NM_000155.4:c.821-7A>G	-	0.0007	4.32897e-05	0.000635997	-	-	-	-	-	-	-	15.9	0.792	-	-	-	-	0.000148217	0.026	NM_000155.3: c.821-7A>G	1. Ko (2010) Clin Chim Acta 411: 1506 PubMed: 20547145Molecular and biochemical characterization of the GALT gene in Korean patients with galactose-1-phosphate uridyltransferase deficiency.;	Pathogenic	criteria_provided_multiple_submitters_no_conflicts
			MRPS22	56945	Known	Heterozygous	Likely Pathogenic	PVS1,PM2	Firstly reported in this study	Frameshift insertion	NM_020191.4:c.1043_1046dup	NP_064576.1:p.Gln350Leufs*17	0	4.06643e-06	0	-	-	-	-	-	-	-	26.1	-	-	-	-	-	0	0	-	-	-	-
POI-567	SA	Monoallelic	LGR4	55366	Novel	Heterozygous	Likely Pathogenic	PVS1,PM2	Firstly reported in this study	Splice site	NM_018490.5:c.903-3_903-2del	-	0	0	0	-	-	-	-	-	-	-	23.2	-	-	-	0	0	0	0	-	-	-	-
POI-572	PA	Biallelic	NR5A1	2516	Known	Heterozygous	Likely Pathogenic	PP3,PS3,PM2,PM3	Reported in literature	Missense	NM_004959.5:c.910G>A	NP_004950.2:p.Glu304Lys	0	4.10516e-06	0	0.947	D	D	D	M	D	D	29.7	0.999	D	4.59	-	-	0	0	NM_004959.4: c.910G>A; NP_004950.2: p.E304K	1. Yagi (2015) Endocr J 62: 289 PubMed: 25502990Fertility preservation in a family with a novel NR5A1 mutation.;	-	-	PMID:25502990
			NR5A1	2516	Known	Heterozygous	Pathogenic	PP3,PS3,PM1,PM2,PM3	Reported in literature	Missense	NM_004959.5:c.877G>A	NP_004950.2:p.Asp293Asn	0	0	0	0.942	D	D	A	M	D	D	26.3	0.999	D	4.59	-	-	0	0	NM_004959.4: c.877G>A; NP_004950.2: p.D293N	1. Lourenço (2009) N Engl J Med 360: 1200 PubMed: 19246354Mutations in NR5A1 associated with ovarian insufficiency.;2. Song (2018) Front Pharmacol 9: 1224 PubMed:30425642Phenotype and Molecular Characterizations of 30 Children From China With NR5A1 Mutations.;3. Andrade (2019) Sex Dev : PubMed:31816618Clinical Findings and Follow-Up of 46,XY and 45,X/46,XY Testicular Dysgenesis.;	Pathogenic	no_assertion_criteria_provided	PMID:19246354
POI-581	SA	Multi-het	HARS2	23438	Known	Heterozygous	Likely Pathogenic	PVS1,PM2	Firstly reported in this study	Frameshift deletion	NM_001363535.2:c.567del	NP_001350464.1:p.Phe189Leufs*4	0.0001	0	0	-	-	-	-	-	-	-	32	-	-	-	-	-	0	0	-	-	-	-
			BLM	641	Known	Heterozygous	Likely Pathogenic	PVS1,PM2	Firstly reported in this study	Frameshift deletion	NM_001287246.2:c.2980del	NP_001274175.1:p.Thr994Profs*5	0	0	0	-	-	-	-	-	-	-	33	-	-	-	-	-	0	0	-	-	-	-
POI-584	SA	Monoallelic	NR5A1	2516	Known	Heterozygous	Likely Pathogenic	PVS1,PM2	Firstly reported in this study	Frameshift insertion	NM_004959.5:c.1262dup	NP_004950.2:p.Cys422Valfs*145	0	0	0	-	-	-	-	-	-	-	33	-	-	-	-	-	0	0	-	-	-	-
POI-585	SA	Monoallelic	SGO2	151246	Known	Heterozygous	Likely Pathogenic	PVS1,PM2	Firstly reported in this study	Frameshift insertion	NM_152524.6:c.195dup	NP_689737.4:p.Ser66*	0	0	0	-	-	-	-	-	-	-	28.3	-	-	-	-	-	0	0	-	-	-	-
POI-587	SA	Monoallelic	FANCL	55120	Known	Heterozygous	Pathogenic	PS3,PVS1,PM2	Previously reported from patients in this cohort	Frameshift insertion	NM_001114636.1:c.753dup	NP_001108108.1:p.Met252TyrfsTer4	0	0	0	-	-	-	-	-	-	-	33	-	-	-	0	0	0	0	-	-	-	-	PMID:32048394
POI-588	PA	Monoallelic	ERCC6	2074	Known	Heterozygous	Pathogenic	from Clinvar	ClinVar	Nonsense	NM_000124.4:c.2839C>T	NP_000115.1:p.Arg947*	0	1.80814e-05	0	-	-	-	A	-	-	-	41	0.998	-	5.56	-	-	0	0	NM_000124.3: c.2839C>T; NP_000115.1: p.R947*	1. Mallery (1998) Am J Hum Genet 62: 77 PubMed: 9443879Molecular analysis of mutations in the CSB (ERCC6) gene in patients with Cockayne syndrome.;2. Xiong (2015) Science 347: 1254806 PubMed:25525159RNA splicing. The human splicing code reveals new insights into the genetic determinants of disease.;	Pathogenic/Likely_pathogenic	criteria_provided_multiple_submitters_no_conflicts	Clinvar
POI-622	SA	Monoallelic	TWNK	56652	Known	Heterozygous	Likely Pathogenic	PVS1,PM2	Reported in literature	Nonsense	NM_021830.5:c.985C>T	NP_068602.2:p.Arg329*	0	0	0	-	-	-	A	-	-	-	35	0.998	-	2.98	-	-	0	0	-	-	Pathogenic	criteria_provided_single_submitter
POI-631	SA	Monoallelic	MCM8	84515	Known	Heterozygous	Likely Pathogenic	PS3,PM2	Variants verified damaging by experiments in this study	Missense	NM_001281521.1:c.1857G>A	NP_001268450.1:p.Met619Ile	0	4.08267e-06	0	0.173	T	B	D	L	D	T	24	0.986	T	4.88	-	-	0	0	-	-	-	-	In-house experiment
POI-646	SA	Monoallelic	FANCG	2189	Known	Heterozygous	Likely Pathogenic	PVS1,PM2	Reported in literature	Nonsense	NM_004629.1:c.1066C>T	NP_004620.1:p.Gln356*	0	4.06072e-06	0	-	-	-	A	-	-	-	38	0.997	-	5.13	-	-	0	0	NM_004629.1: c.1066C>T; NP_004620.1: p.Q356*	1. Yamada (2000) J Hum Genet 45: 159 PubMed: 10807541Novel mutations of the FANCG gene causing alternative splicing in Japanese Fanconi anemia.;2. Xiong (2015) Science 347: 1254806 PubMed:25525159RNA splicing. The human splicing code reveals new insights into the genetic determinants of disease.;3. Muramatsu (2017) Genet Med 19: 796 PubMed:28102861Clinical utility of next-generation sequencing fo…	Pathogenic	criteria_provided_single_submitter
POI-658	SA	Monoallelic	MCM9	254394	Known	Heterozygous	Likely Pathogenic	PP3,PS3,PM2	Variants verified damaging by experiments in this study	Missense	NM_017696.2:c.398C>G	NP_060166.2:p.Thr133Arg	0	0	0	-	D	D	D	M	D	D	25.6	0.989	T	5.3	-	-	0	0	-	-	-	-	In-house experiment
POI-677	SA	Monoallelic	PRDM1	639	Novel	Heterozygous	Pathogenic	PVS1,PS3,PM2	Firstly reported in this study	Nonsense	NM_001198.4:c.1866C>G	NP_001189.2:p.Tyr622Ter	0	0	0	-	-	-	D	-	-	-	40	0.997	-	5.55	3.178	1	0	0	-	-	-	-	In-house experiment
POI-695	SA	Monoallelic	C14orf39	317761	Known	Heterozygous	Likely Pathogenic	PVS1,PM2	Firstly reported in this study	Nonsense	NM_174978.3:c.1037C>G	NP_777638.3:p.Ser346*	0	0	0	-	-	-	A	-	-	-	36	0.995	-	1.41	-	-	0	0	-	-	-	-
POI-700	SA	Monoallelic	POF1B	79983	Known	Heterozygous	Likely Pathogenic	PVS1,PM2	Firstly reported in this study	Splice site	NM_001307940.2:c.1438-1G>T	-	0	0	0	-	-	-	D	-	-	-	34	0.995	-	5.22	-	-	0.999987	0.944	-	-	-	-
POI-710	PA	Monoallelic	MST1R	4486	Novel	Heterozygous	Likely Pathogenic	PVS1,PM2	Firstly reported in this study	Frameshift deletion	NM_002447.4:c.1480_1481del	NP_002438.2:p.Ser494TrpfsTer76	0.0001	0	0	-	-	-	-	-	-	-	22.6	-	-	-	0	0	0	0	-	-	-	-
POI-727	SA	Monoallelic	AARS2	57505	Known	Heterozygous	Likely Pathogenic	from Clinvar	ClinVar	Missense	NM_020745.4:c.595C>T	NP_065796.2:p.Arg199Cys	0	9.02762e-05	0	0.731	D	D	D	M	D	D	31	0.999	D	4.95	-	-	0	0	NM_020745.3: c.595C>T; NP_065796.1: p.R199C	1. Euro (2015) Front Genet 6: 21 PubMed: 25705216Structural modeling of tissue-specific mitochondrial alanyl-tRNA synthetase (AARS2) defects predicts differential effects on aminoacylation.;2. Lynch (2016) JAMA Neurol 73: 1433 PubMed:27749956Analysis of Mutations in AARS2 in a Series of CSF1R-Negative Patients With Adult-Onset Leukoencephalopathy With Axonal Spheroids and Pigmented Glia.;3. Szpis…	Pathogenic/Likely_pathogenic	criteria_provided_multiple_submitters_no_conflicts
POI-759	SA	Monoallelic	BRCA2	675	Known	Heterozygous	Likely Pathogenic	PVS1,PM2	Firstly reported in this study	Frameshift deletion	NM_000059.3:c.7084_7085del	NP_000050.2:p.Leu2362Valfs*2	0	0	0	-	-	-	-	-	-	-	28.3	-	-	-	-	-	0	0	-	-	-	-
POI-760	PA	Monoallelic	C14orf39	317761	Known	Heterozygous	Likely Pathogenic	PVS1,PM2	Firstly reported in this study	Frameshift insertion	NM_174978.3:c.1349dup	NP_777638.3:p.Phe451Valfs*4	0	5.04236e-06	0	-	-	-	-	-	-	-	21.2	-	-	-	-	-	0	0	-	-	-	-
POI-785	PA	Biallelic	FSHR	2492	Known	Homozygous	Likely Pathogenic	PVS1,PM2	Firstly reported in this study	Splice site	NM_000145.4:c.525-2A>C	-	0	0	0	-	-	-	D	-	-	-	34	0.994	-	5.53	-	-	0.999988	0.928	-	-	-	-
			ALOX12	239	Novel	Heterozygous	Likely Pathogenic	PVS1,PM2	Firstly reported in this study	Nonsense	NM_000697.3:c.805C>T	NP_000688.2:p.Gln269Ter	0	0	0	-	-	-	A	-	-	-	50	0.996	-	3.06	0.34	0.991	0.924413	0.852	-	-	-	-
POI-791	SA	Monoallelic	HSD17B1	3292	Novel	Heterozygous	Likely Pathogenic	PVS1,PM2	Firstly reported in this study	Splice site	NM_001330219.3:c.721-1G>C	-	0	0	0	-	-	-	D	-	-	-	32	0.98	-	4	3.502	0.998	0.999982	0.934	-	-	-	-
POI-801	PA	Monoallelic	EXO1	9156	Known	Heterozygous	Likely Pathogenic	PP3,PS3,PM2	Previously reported from patients in this cohort	Missense	NM_130398.4:c.155C>G	NP_569082.2:p.Thr52Ser	0.0001	0	0	0.443	D	D	D	M	D	D	26.1	0.997	T	5.24	7.477	1	0	0	-	-	-	-	PMID:32772095
POI-808	SA	Monoallelic	RECQL4	9401	Known	Heterozygous	Likely Pathogenic	PP3,PS3,PM2	Variants verified damaging by experiments in this study	Missense	NM_004260.3:c.2128C>T	NP_004251.3:p.Arg710Cys	0	3.5664e-05	0	-	-	D	-	-	-	D	26.2	0.823	-	4.53	-	-	0	0	-	-	Uncertain_significance	criteria_provided_single_submitter	In-house experiment
POI-811	SA	Monoallelic	MCM9	254394	Known	Heterozygous	Likely Pathogenic	PS3,PM4,PM2	Variants verified damaging by experiments in this study	Inframe deletion	NM_017696.2:c.78_80del	NP_060166.2:p.Leu27del	0	4.06144e-06	0	-	-	-	-	-	-	-	18.51	-	-	-	-	-	0	0	-	-	-	-	In-house experiment
POI-835	SA	Monoallelic	MCM9	254394	Known	Heterozygous	Likely Pathogenic	PS3,PM2	Variants verified damaging by experiments in this study	Missense	NM_017696.2:c.1390G>A	NP_060166.2:p.Asp464Asn	0.0005	2.77266e-05	9.87947e-05	0.184	D	P	D	L	D	T	27.4	0.999	T	5.01	-	-	0	0	-	-	-	-	In-house experiment
POI-841	SA	Monoallelic	MCM9	254394	Known	Heterozygous	Likely Pathogenic	PP3,PS3,PM2	Variants verified damaging by experiments in this study	Missense	NM_017696.2:c.398C>G	NP_060166.2:p.Thr133Arg	0	0	0	-	D	D	D	M	D	D	25.6	0.989	T	5.3	-	-	0	0	-	-	-	-	In-house experiment
			MCM9	254394	Known	Heterozygous	Likely Pathogenic	PS3,PM2	Variants verified damaging by experiments in this study	Missense	NM_017696.2:c.1306A>G	NP_060166.2:p.Ile436Val	0	1.63055e-05	0	-	D	P	D	L	N	D	34	0.997	T	6.11	-	-	0	0	-	-	-	-	In-house experiment
POI-845	SA	Biallelic	SYCE1	93426	Known	Heterozygous	Pathogenic	PVS1,PS3	Previously reported from patients in this cohort	Missense	NM_001143764.3:c.475G>A	NP_001137236.1:p.Glu159Lys		4.34424e-06	0	0.19	T	D	D	M	N	T	23.9	0.999	T	4.4	2.809	0.65	0	0	-	-	-	-	PMID:34718620
			SYCE1	93426	Known	Heterozygous	Likely Pathogenic	PS3,PM2	Previously reported from patients in this cohort	Frameshift deletion	NM_001143764.3:c.689_690del	NP_001137236.1:p.Phe230SerfsTer21	0	1.22326e-05	0.000115969	-	-	-	-	-	-	-	27.9	-	-	-	0	0	0	0	-	-	-	-	PMID:34718620
POI-885	SA	Monoallelic	ANKRD31	256006	Known	Heterozygous	Pathogenic	PS3,PVS1,PM2	Previously reported from patients in this cohort	Nonsense	NM_001372053.1:c.985C>T	NP_001358982.1:p.Gln329*	0.0002	3.23185e-05	0	-	-	-	A	-	-	-	35	0.997	-	4.56	3.342	0.999	0	0	-	-	-	-	PMID:34257419
POI-891	PA	Monoallelic	FSHR	2492	Known	Heterozygous	Likely Pathogenic	PVS1,PM2	Reported in literature	Start-loss	NM_000145.4:c.2T>C	NP_000136.2:p.Met1?	0	1.22404e-05	0	0.395	D	P	D	-	N	D	23.5	0.972	T	5.46	-	-	0	0	-	-	Pathogenic	criteria_provided_single_submitter
POI-898	PA	Biallelic	FSHR	2492	Known	Homozygous	Pathogenic	PS3,PVS1,PM2	Previously reported from patients in this cohort	Nonsense	NM_000145.4:c.175C>T	NP_000136.2:p.Arg59*	0	0	0	-	-	-	A	-	-	-	47	0.998	-	4.86	-	-	0	0	NM_000145.3: c.175C>T; NP_000136.2: p.R59*	1. Liu (2017) Fertil Steril 108: 1050 PubMed: 29157895A novel homozygous mutation in the FSHR gene is causative for primary ovarian insufficiency.;2. Liu (2017) Fertil Steril 108: 1050.e2 PubMed:29157895A novel homozygous mutation in the FSHR gene is causative for primary ovarian insufficiency.;	-	-	PMID:29157895
POI-901	SA	Multi-het	AIRE	326	Known	Heterozygous	Likely Pathogenic	PS3,PM2	Reported in literature	Missense	NM_000383.4:c.892G>A	NP_000374.1:p.Glu298Lys	0	8.1483e-06	0	-	D	D	D	L	D	D	19.43	0.991	D	0.962	-	-	0	0	NM_000383.3: c.892G>A; NP_000374.1: p.E298K	1. Podkrajsek (2008) Eur J Endocrinol 159: 633 PubMed: 18682433Detection of a complete autoimmune regulator gene deletion and two additional novel mutations in a cohort of patients with atypical phenotypic variants of autoimmune polyglandular syndrome type 1.;2. Oftedal (2015) Immunity 42: 1185 PubMed:26084028Dominant Mutations in the Autoimmune Regulator AIRE Are Associated with Common Organ-Spe…	Uncertain_significance	criteria_provided_multiple_submitters_no_conflicts	PMID:26084028
			GALT	2592	Known	Heterozygous	Pathogenic	from Clinvar	ClinVar	Splice region	NM_000155.4:c.821-7A>G	-	0.0007	4.32897e-05	0.000635997	-	-	-	-	-	-	-	15.9	0.792	-	-	-	-	0.000148217	0.026	NM_000155.3: c.821-7A>G	1. Ko (2010) Clin Chim Acta 411: 1506 PubMed: 20547145Molecular and biochemical characterization of the GALT gene in Korean patients with galactose-1-phosphate uridyltransferase deficiency.;	Pathogenic	criteria_provided_multiple_submitters_no_conflicts
POI-905	PA	Monoallelic	POLG	5428	Known	Heterozygous	Likely Pathogenic	from Clinvar	ClinVar	Missense	NM_001126131.2:c.1943C>G	NP_001119603.1:p.Pro648Arg	0	8.43035e-06	0	-	D	D	D	M	D	D	26.9	0.999	D	4.99	-	-	0	0	NM_002693.2: c.1943C>G; NP_002684.1: p.P648R	1. Horvath (2006) Brain 129: 1674 PubMed: 16621917Phenotypic spectrum associated with mutations of the mitochondrial polymerase gamma gene.;2. Ferreira (2011) Neuromuscul Disord 21: 483 PubMed:21550804Relative frequency of known causes of multiple mtDNA deletions: Two novel POLG mutations.;3. Castiglioni (2018) Eur J Hum Genet 26: 367 PubMed:29358615Neuromyopathy with congenital cataracts and gla…	Pathogenic/Likely_pathogenic	criteria_provided_multiple_submitters_no_conflicts	Clinvar
POI-910	SA	Biallelic	RECQL4	9401	Known	Heterozygous	Likely Pathogenic	PP3,PS3,PM2,PM3	Variants verified damaging by experiments in this study	Missense	NM_004260.3:c.2404G>T	NP_004251.3:p.Val802Leu	0	0	0	-	-	P	-	L	-	D	23.3	0.913	-	1.09	-	-	0	0	-	-	-	-	In-house experiment
			RECQL4	9401	Known	Heterozygous	Pathogenic	PS3,PM4,PM2,PM3	Variants verified damaging by experiments in this study	Inframe insertion	NM_004260.3:c.2554_2559dup	NP_004251.3:p.Ala852_Cys853dup	0	0	0	-	-	-	-	-	-	-	12.55	-	-	-	-	-	0	0	-	-	-	-	In-house experiment
POI-915	SA	Multi-het	MCM9	254394	Known	Heterozygous	Likely Pathogenic	PS3,PM2	Reported in literature	Missense	NM_017696.2:c.2921T>C	NP_060166.2:p.Leu974Ser	0	0	0	0.069	T	B	N	L	N	T	2.547	0.196	T	-2.2	-	-	0	0	NM_017696.2: c.2921T>C; NP_060166.2: p.L974S	1. Guo (2020) Fertil Steril : PubMed: 32145932Novel pathogenic mutations in minichromosome maintenance complex component 9 (MCM9) responsible for premature ovarian insufficiency.;	-	-	PMID:32145932
			HSD17B1	3292	Novel	Heterozygous	Likely Pathogenic	PVS1,PM2	Firstly reported in this study	Frameshift insertion	NM_001330219.3:c.947dup	NP_001317148.1:p.Asp318GlyfsTer3	0	0	0	-	-	-	-	-	-	-	22.7	-	-	-	0	0	0	0	-	-	-	-
POI-916	PA	Monoallelic	WDR62	284403	Known	Heterozygous	Likely Pathogenic	PVS1,PM2	Firstly reported in this study	Frameshift deletion	NM_001083961.2:c.3203_3206del	NP_001077430.1:p.Thr1068Serfs*29	0	0	0	-	-	-	-	-	-	-	33	-	-	-	-	-	0	0	-	-	-	-
POI-920	SA	Monoallelic	NBN	4683	Known	Heterozygous	Likely Pathogenic	PVS1,PM2	Reported in literature	Nonsense	NM_002485.4:c.2206G>T	NP_002476.2:p.Glu736*	0	4.0864e-06	5.8045e-05	-	-	-	D	-	-	-	54	0.997	-	5.22	-	-	0	0	NM_002485.4: c.2206G>T; NP_002476.2: p.E736*	1. Momozawa (2018) Nat Commun 9: 4083 PubMed: 30287823Germline pathogenic variants of 11 breast cancer genes in 7,051 Japanese patients and 11,241 controls.;	Uncertain_significance	criteria_provided_multiple_submitters_no_conflicts
POI-921	SA	Biallelic	EIF2B2	8892	Known	Homozygous	Pathogenic	PP3,PS3,PS4	Reported in literature	Missense	NM_014239.4:c.254T>A	NP_055054.1:p.Val85Glu	0.0005	6.8728e-05	0.000955414	-	D	D	D	M	D	D	30	0.99	D	5.6	-	-	0	0	NM_014239.3: c.254T>A; NP_055054.1: p.V85E	1. Matsukawa (2011) Neurogenetics 12: 259 PubMed: 21484434Adult-onset leukoencephalopathies with vanishing white matter with novel missense mutations in EIF2B2, EIF2B3, and EIF2B5.;2. Hata (2014) Int J Clin Exp Pathol 7: 3355 PubMed:25031760An autopsy case of infantile-onset vanishing white matter disease related to an EIF2B2 mutation (V85E) in a hemizygous region.;3. Shimada (2015) Brain Dev 37:…	Pathogenic	no_assertion_criteria_provided	PMID:21484434
POI-927	SA	Monoallelic	HFM1	164045	Known	Heterozygous	Likely Pathogenic	PS3,PM2	Variants verified damaging by experiments in this study	Missense	NM_001017975.5:c.3477A>C	NP_001017975.4:p.Lys1159Asn	0.0001	0	0	0.301	D	D	D	M	N	D	23.5	0.998	T	1.77	-	-	0	0	-	-	-	-	In-house experiment
POI-940	SA	Monoallelic	EXO1	9156	Known	Heterozygous	Likely Pathogenic	PVS1,PM2	Previously reported from patients in this cohort	Nonsense	NM_130398.4:c.1619C>G	NP_569082.2:p.Ser540*	0.0002	0	0	-	-	-	A	-	-	-	35	0.991	-	3.26	-	-	0	0	NM_006027.4: c.1619C>G; NP_006018.4: p.S540*	1. Zhang (2017) Sci Rep 7: 14796 PubMed: 29093530Sporadic Hirschsprung Disease: Mutational Spectrum and Novel Candidate Genes Revealed by Next-generation Sequencing.;	-	-
POI-941	SA	Monoallelic	WDR62	284403	Known	Heterozygous	Likely Pathogenic	PVS1,PM2	Firstly reported in this study	Splice site	NM_001083961.2:c.178-2A>G	-	0	0	0	-	-	-	D	-	-	-	34	0.996	-	5.58	-	-	0.999988	0.928	-	-	-	-
POI-942	SA	Monoallelic	COX10	1352	Known	Heterozygous	Likely Pathogenic	PVS1,PM2	Firstly reported in this study	Frameshift deletion	NM_001303.4:c.954_955del	NP_001294.2:p.Tyr319Leufs*16	0	0	0	-	-	-	-	-	-	-	33	-	-	-	-	-	0	0	-	-	-	-
POI-948	SA	Monoallelic	MST1R	4486	Novel	Heterozygous	Likely Pathogenic	PVS1,PM2	Firstly reported in this study	Frameshift deletion	NM_002447.4:c.3846del	NP_002438.2:p.Arg1283GlyfsTer37	0.0001	0	0	-	-	-	-	-	-	-	31	-	-	-	0	0	0	0	-	-	-	-
POI-951	SA	Monoallelic	HARS2	23438	Known	Heterozygous	Likely Pathogenic	PVS1,PM2	Firstly reported in this study	Frameshift deletion	NM_001363535.2:c.1171_1183del	NP_001350464.1:p.Ile391Glufs*10	0	4.0622e-06	5.79777e-05	-	-	-	-	-	-	-	33	-	-	-	-	-	0	0	-	-	-	-
POI-956	SA	Monoallelic	HFM1	164045	Known	Heterozygous	Likely Pathogenic	PVS1,PM2	Firstly reported in this study	Frameshift deletion	NM_001017975.5:c.2028_2029del	NP_001017975.4:p.Asp676Glufs*9	0	0	0	-	-	-	-	-	-	-	33	-	-	-	-	-	0	0	-	-	-	-
POI-958	SA	Monoallelic	AARS2	57505	Known	Heterozygous	Likely Pathogenic	PVS1,PM2	Firstly reported in this study	Frameshift deletion	NM_020745.4:c.985del	NP_065796.2:p.Arg329Alafs*37	0	0	0	-	-	-	-	-	-	-	32	-	-	-	-	-	0	0	-	-	-	-
POI-962	SA	Monoallelic	NUP107	57122	Known	Heterozygous	Likely Pathogenic	PVS1,PM2	Firstly reported in this study	Nonsense	NM_020401.4:c.262C>T	NP_065134.1:p.Arg88*	0	4.06461e-06	0	-	-	-	A	-	-	-	33	0.997	-	4.68	-	-	0	0	-	-	-	-
POI-966	SA	Multi-het	BLM	641	Known	Heterozygous	Likely Pathogenic	PS3,PM2	Variants verified damaging by experiments in this study	Missense	NM_001287246.2:c.3380A>T	NP_001274175.1:p.Gln1127Leu	0	0	0	-	D	B	D	M	D	D	24.3	0.996	T	5.65	-	-	0	0	-	-	-	-	In-house experiment
			NUP43	348995	Novel	Heterozygous	Likely Pathogenic	PVS1,PM2	Firstly reported in this study	Frameshift deletion	NM_198887.3:c.641del	NP_942590.1:p.Thr214MetfsTer20	0	0	0	-	-	-	-	-	-	-	33	-	-	-	0	0	0	0	-	-	-	-
POI-991	SA	Biallelic	AARS2	57505	Known	Heterozygous	Likely Pathogenic	PP3,PS3,PM2,PM3	Reported in literature	Missense	NM_020745.4:c.452T>C	NP_065796.2:p.Met151Thr	0.0001	4.06144e-06	5.79777e-05	0.809	D	D	D	M	D	D	26.4	0.991	D	4.88	-	-	0	0	NM_020745.3: c.452T>C; NP_065796.1: p.M151T	1. Lee (2017) Eur J Neurol 24: e21 PubMed: 28322004Two Korean siblings with recently described ovarioleukodystrophy related to AARS2 mutations.;2. Sun (2017) Chin Med J (Engl) 130: 3021 PubMed:29237946Leukodystrophy without Ovarian Failure Caused by Compound Heterozygous Alanyl-tRNA Synthetase 2 Mutations.;3. Seo (2019) J Hum Genet 64: 1117 PubMed:31451716Identification of extremely rare mitochon…	-	-	PMID:31451716
			AARS2	57505	Known	Heterozygous	Pathogenic	PVS1,PM2,PM3	Firstly reported in this study	Nonsense	NM_020745.4:c.2005C>T	NP_065796.2:p.Gln669*	0	0	0	-	-	-	A	-	-	-	48	0.998	-	4.79	-	-	0.995846	0.854	-	-	-	-
POI-992	SA	Monoallelic	SPIDR	23514	Known	Heterozygous	Likely Pathogenic	PVS1,PM2	Firstly reported in this study	Frameshift deletion	NM_001080394.4:c.2656_2660del	NP_001073863.1:p.Phe886Profs*50	0.0001	0	0	-	-	-	-	-	-	-	32	-	-	-	-	-	0	0	-	-	-	-
POI-998	SA	Monoallelic	ZAR1	326340	Novel	Heterozygous	Likely Pathogenic	PVS1,PM2	Firstly reported in this study	Splice site	NM_175619.3:c.1131+2T>C	-	0	0	0	-	-	-	D	-	-	-	27.5	0.973	-	4.46	7.647	1	0.973661	0.564	-	-	-	-
POI-1010	SA	Monoallelic	MCM9	254394	Known	Heterozygous	Likely Pathogenic	PS3,PM2	Reported in literature	Missense	NM_017696.2:c.1423C>T	NP_060166.2:p.Leu475Phe	0.0005	0	0	0.323	D	D	D	M	D	T	28.1	0.999	T	4.97	-	-	0	0	NM_017696.2: c.1423C>T; NP_060166.2: p.L475F	1. Guo (2020) Fertil Steril : PubMed: 32145932Novel pathogenic mutations in minichromosome maintenance complex component 9 (MCM9) responsible for premature ovarian insufficiency.;	-	-	PMID:32145932
POI-1012	PA	Monoallelic	PSMC3IP	29893	Known	Heterozygous	Likely Pathogenic	PVS1,PM2	Firstly reported in this study	Splice site	NM_016556.4:c.597+1G>T	-	0	0	0	-	-	-	D	-	-	-	35	0.994	-	5.9	-	-	0.99999	0.938	-	-	-	-
POI-1025	SA	Monoallelic	LMNA	4000	Known	Heterozygous	Likely Pathogenic	PP3,PM5,PM1,PM2	Reported in literature	Missense	NM_170707.4:c.176T>C	NP_733821.1:p.Leu59Pro	0	0	0	-	D	D	D	H	D	D	31	0.999	D	4.77	-	-	0	0	NM_170707.3: c.176T>C; NP_733821.1: p.L59P	1. Li (2020) Heart Rhythm 17: 305 PubMed: 31521807Genetic arrhythmias complicating patients with dilated cardiomyopathy.;	-	-		p.Leu59Arg (PMID:17150192)
POI-1027	SA	Multi-het	FIGLA	344018	Known	Heterozygous	Likely Pathogenic	PVS1,PM2	Firstly reported in this study	Start-loss	NM_001004311.3:c.1A>G	NP_001004311.2:p.Met1?	0	0	0	-	D	B	D	-	N	-	18.51	0.904	T	3.69	-	-	0	0	-	-	-	-
			NR5A1	2516	Known	Heterozygous	Likely Pathogenic	PS3,PM1,PM2	Variants verified damaging by experiments in this study	Missense	NM_004959.5:c.821T>C	NP_004950.2:p.Ile274Thr	0	0	0	-	D	P	D	N	N	D	25.7	0.997	D	4.94	-	-	0	0	-	-	-	-	In-house experiment
POI-1041	SA	Monoallelic	FANCA	2175	Known	Heterozygous	Pathogenic	from Clinvar	ClinVar	Frameshift deletion	NM_000135.4:c.987_990del	NP_000126.2:p.His330Alafs*4	0	4.32857e-05	0.000317999	-	-	-	-	-	-	-	24.7	-	-	-	-	-	0	0	NM_000135.3: c.987_990delTCAC; NP_000126.2: p.(His330Alafs*4)	1. Levran (1997) Proc Natl Acad Sci U S A 94: 13051 PubMed: 9371798Sequence variation in the Fanconi anemia gene FAA.;2. Tedaldi (2017) Oncotarget 8: 47064 PubMed:28423363Multiple-gene panel analysis in a case series of 255 women with hereditary breast and ovarian cancer.;	Pathogenic	criteria_provided_multiple_submitters_no_conflicts	Clinvar
POI-1051	SA	Monoallelic	BLM	641	Known	Heterozygous	Likely Pathogenic	PS3,PM2	Variants verified damaging by experiments in this study	Missense	NM_001287246.2:c.2310C>G	NP_001274175.1:p.Ile770Met	0	0	0	-	D	B	D	L	N	D	21.4	0.979	T	0.943	-	-	0	0	-	-	-	-	In-house experiment
POI-1062	SA	Monoallelic	HFM1	164045	Known	Heterozygous	Likely Pathogenic	PS3,PM2	Variants verified damaging by experiments in this study	Missense	NM_001017975.5:c.1730A>G	NP_001017975.4:p.Asp577Gly	0	0	0	0.386	T	B	D	L	D	-	23.1	0.976	D	5.93	-	-	0.0014287	0.024	-	-	-	-	In-house experiment
POI-1072	PA	Biallelic	BRCA2	675	Known	Heterozygous	Pathogenic	from Clinvar	ClinVar; Previously reported from patients in this cohort	Frameshift deletion	NM_000059.3:c.9699_9702del	NP_000050.2:p.Cys3233Trpfs*15	0	6.51952e-05	0	-	-	-	-	-	-	-	26.1	-	-	-	-	-	0	0	NM_000059.3: c.9699_9702delTATG; NP_000050.2: p.(Cys3233Trpfs*15)	1. van der Hout (2006) Hum Mutat 27: 654 PubMed: 16683254A DGGE system for comprehensive mutation screening of BRCA1 and BRCA2: application in a Dutch cancer clinic setting.;2. Rosenthal (2015) Clin Genet 88: 533 PubMed:25639900Exceptions to the rule: Case studies in the prediction of pathogenicity for genetic variants in hereditary cancer genes.;3. Alemar (2017) PLoS One 12: e0187630 PubMed:2916…	Pathogenic	reviewed_by_expert_panel	Clinvar
			BRCA2	675	Known	Heterozygous	Pathogenic	from Clinvar	ClinVar; Previously reported from patients in this cohort	Missense	NM_000059.3:c.8168A>T	NP_000050.2:p.Asp2723Val	0	0	0	0.938	D	D	D	H	D	D	25.5	0.992	D	5.49	-	-	0	0	NM_000059.3: c.8168A>T; NP_000050.2: p.D2723V	1. Esteban Cardeñosa (2008) Breast Cancer Res Treat 112: 69 PubMed: 18060494Twenty-three novel BRCA1 and BRCA2 sequence alterations in breast and/or ovarian cancer families of Eastern Spain.;2. Houdayer (2012) Hum Mutat 33: 1228 PubMed:22505045Guidelines for splicing analysis in molecular diagnosis derived from a set of 327 combined in silico/in vitro studies on BRCA1 and BRCA2 variants;3. Guidug…	Likely_pathogenic	criteria_provided_multiple_submitters_no_conflicts	Clinvar	p.Asp2723Gly (PMID:20513136, 18451181, 25146914)
POI-1096	SA	Monoallelic	SLX4	84464	Novel	Heterozygous	Likely Pathogenic	PVS1,PM2	Firstly reported in this study	Nonsense	NM_032444.4:c.100C>T	NP_115820.2:p.Gln34Ter	0	0	0	-	-	-	A	-	-	-	32	0.99	-	0.564	0.207	0.062	0	0	-	-	-	-
POI-1106	SA	Monoallelic	SPIDR	23514	Known	Heterozygous	Likely Pathogenic	PVS1,PM2	Firstly reported in this study	Nonsense	NM_001080394.4:c.1174G>T	NP_001073863.1:p.Glu392*	0	0	0	-	-	-	A	-	-	-	36	0.996	-	5.3	-	-	0	0	-	-	-	-
POI-1112	SA	Multi-het	MCM8	84515	Known	Heterozygous	Likely Pathogenic	PS3,PM2	Previously reported from patients in this cohort	Missense	NM_001281521.1:c.950A>T	NP_001268450.1:p.His317Leu	0	0	0	0.13	T	B	D	L	D	T	22.5	0.973	T	5.87	-	-	0	0	NM_032485.5: c.950A>T; NP_115874.3: p.H317L	1. Dou (2016) Fertil Steril 106: 14852 PubMed: 27573988Minichromosome maintenance complex component 8 mutations cause primary ovarian insufficiency.;	-	-	PMID:27573988
			RFWD3	55159	Novel	Heterozygous	Likely Pathogenic	PVS1,PM2	Firstly reported in this study	Frameshift deletion	NM_001370535.1:c.1561_1562del	NP_001357464.1:p.Thr521TyrfsTer2	0	0	0	-	-	-	-	-	-	-	33	-	-	-	0	0	0	0	-	-	-	-
POI-1117	SA	Monoallelic	ANKRD31	256006	Known	Heterozygous	Pathogenic	PS3,PVS1,PM2	Previously reported from patients in this cohort	Nonsense	NM_001372053.1:c.985C>T	NP_001358982.1:p.Gln329*	0.0002	3.23185e-05	0	-	-	-	A	-	-	-	35	0.997	-	4.56	3.342	0.999	0	0	-	-	-	-	PMID:34257419
POI-1125	SA	Monoallelic	AIRE	326	Known	Heterozygous	Likely Pathogenic	PVS1,PM2	Firstly reported in this study	Frameshift deletion	NM_000383.4:c.993del	NP_000374.1:p.Ser332Valfs*46	0	0	0	-	-	-	-	-	-	-	30	-	-	-	-	-	0	0	-	-	-	-
POI-1130	SA	Monoallelic	HSF2BP	11077	Known	Heterozygous	Likely Pathogenic	PVS1,PM2	Firstly reported in this study	Nonsense	NM_007031.2:c.973G>T	NP_008962.1:p.Glu325*	0	0	0	-	-	-	D	-	-	-	40	0.997	-	5.57	-	-	0	0	-	-	-	-
POI-1134	SA	Monoallelic	BMP15	9210	Known	Heterozygous	Likely Pathogenic	PVS1,PM2	Firstly reported in this study	Nonsense	NM_005448.2:c.542G>A	NP_005439.2:p.Trp181*	0	0	0	-	-	-	D	-	-	-	36	0.996	-	5.52	-	-	0	0	-	-	-	-
POI-1137	SA	Monoallelic	EXO1	9156	Known	Heterozygous	Likely Pathogenic	PVS1,PM2	Firstly reported in this study	Frameshift deletion	NM_130398.4:c.353_354del	NP_569082.2:p.Cys118Phefs*17	0	0	0	-	-	-	-	-	-	-	27.1	-	-	-	-	-	0	0	-	-	-	-
POI-1146	SA	Monoallelic	SPIDR	23514	Known	Heterozygous	Likely Pathogenic	PVS1,PM2	Firstly reported in this study	Nonsense	NM_001080394.4:c.1181C>G	NP_001073863.1:p.Ser394*	0	0	0	-	-	-	A	-	-	-	32	0.992	-	4.43	-	-	0	0	-	-	-	-
POI-1150	SA	Monoallelic	SHOC1	158401	Novel	Heterozygous	Likely Pathogenic	PVS1,PM2	Firstly reported in this study	Splice site	NM_173521.5:c.1939+2T>A	-	0	0	0	-	-	-	D	-	-	-	33	0.995	-	5.6	4.173	0.998	0.999988	0.928	-	-	-	-
POI-1151	SA	Biallelic	EIF2B2	8892	Known	Heterozygous	Pathogenic	PP3,PS3,PS4	Reported in literature	Missense	NM_014239.4:c.254T>A	NP_055054.1:p.Val85Glu	0.0005	6.8728e-05	0.000955414	-	D	D	D	M	D	D	30	0.99	D	5.6	-	-	0	0	NM_014239.3: c.254T>A; NP_055054.1: p.V85E	1. Matsukawa (2011) Neurogenetics 12: 259 PubMed: 21484434Adult-onset leukoencephalopathies with vanishing white matter with novel missense mutations in EIF2B2, EIF2B3, and EIF2B5.;2. Hata (2014) Int J Clin Exp Pathol 7: 3355 PubMed:25031760An autopsy case of infantile-onset vanishing white matter disease related to an EIF2B2 mutation (V85E) in a hemizygous region.;3. Shimada (2015) Brain Dev 37:…	Pathogenic	no_assertion_criteria_provided	PMID:21484434
			EIF2B2	8892	Known	Heterozygous	Likely Pathogenic	PM3,PP3,PS3	Reported in literature	Missense	NM_014239.4:c.818A>G	NP_055054.1:p.Lys273Arg	0.0003	1.21878e-05	5.79777e-05	0.933	D	D	A	M	D	D	28.6	0.999	D	5.92	-	-	0	0	NM_014239.3: c.818A>G; NP_055054.1: p.K273R	1. Leegwater (2001) Nat Genet 29: 383 PubMed: 11704758Subunits of the translation initiation factor eIF2B are mutant in leukoencephalopathy with vanishing white matter.;2. Liu (2011) Hum Mutat 32: 1036 PubMed:21560189Severity of Vanishing White Matter disease does not correlate with deficits in eIF2B activity or the integrity of eIF2B complexes.;3. Tucker (2018) Eur J Hum Genet 26: 1319 PubMed:29…	Pathogenic	no_assertion_criteria_provided	PMID:21560189
POI-1169	SA	Biallelic	EIF2B2	8892	Known	Homozygous	Pathogenic	PP3,PS3,PS4	Reported in literature	Missense	NM_014239.4:c.254T>A	NP_055054.1:p.Val85Glu	0.0005	6.8728e-05	0.000955414	-	D	D	D	M	D	D	30	0.99	D	5.6	-	-	0	0	NM_014239.3: c.254T>A; NP_055054.1: p.V85E	1. Matsukawa (2011) Neurogenetics 12: 259 PubMed: 21484434Adult-onset leukoencephalopathies with vanishing white matter with novel missense mutations in EIF2B2, EIF2B3, and EIF2B5.;2. Hata (2014) Int J Clin Exp Pathol 7: 3355 PubMed:25031760An autopsy case of infantile-onset vanishing white matter disease related to an EIF2B2 mutation (V85E) in a hemizygous region.;3. Shimada (2015) Brain Dev 37:…	Pathogenic	no_assertion_criteria_provided	PMID:21484434
			HMMR	3161	Novel	Heterozygous	Likely Pathogenic	PVS1,PM2	Firstly reported in this study	Nonsense	NM_001142556.2:c.667G>T	NP_001136028.1:p.Glu223Ter	0	0	0	-	-	-	A	-	-	-	40	0.996	-	5.61	3.059	1	0	0	-	-	-	-
POI-1170	PA	Monoallelic	HFM1	164045	Known	Heterozygous	Likely Pathogenic	PVS1,PM2	Firstly reported in this study	Nonsense	NM_001017975.5:c.3934C>T	NP_001017975.4:p.Gln1312*	0	0	0	-	-	-	A	-	-	-	43	0.995	-	4.26	-	-	0	0	-	-	-	-
POI-1171	SA	Monoallelic	RECQL4	9401	Known	Heterozygous	Likely Pathogenic	PVS1,PM2	Firstly reported in this study	Frameshift deletion	NM_004260.3:c.3418del	NP_004251.3:p.Arg1140Alafs*10	0	0	0	-	-	-	-	-	-	-	29.8	-	-	-	-	-	0	0	-	-	-	-
POI-1175	SA	Monoallelic	MRPS22	56945	Known	Heterozygous	Pathogenic	PS3,PVS1	Reported in literature	Frameshift insertion	NM_020191.4:c.1032_1035dup	NP_064576.1:p.Leu346Asnfs*21	0	9.02846e-05	0.000106146	-	-	-	-	-	-	-	33	-	-	-	-	-	0	0	NM_020191.2: c.1032_1035dupAACA; NP_064576.1: p.(Leu346Asnfs*21)	1. Baertling (2015) Neurogenetics 16: 237 PubMed: 25663021MRPS22 mutation causes fatal neonatal lactic acidosis with brain and heart abnormalities.;	Conflicting_interpretations_of_pathogenicity	criteria_provided_conflicting_interpretations	PMID:25663021
POI-1176	SA	Monoallelic	BRCA2	675	Known	Heterozygous	Likely Pathogenic	PVS1,PM2	Firstly reported in this study	Splice site	NM_000059.3:c.1910-1G>A	-	0	0	0	-	-	-	D	-	-	-	33	0.952	-	4.66	-	-	0.999966	0.94	-	-	-	-
POI-1181	SA	Monoallelic	ZP3	7784	Novel	Heterozygous	Likely Pathogenic	PVS1,PM2	Firstly reported in this study	Nonsense	NM_001110354.2:c.52G>T	NP_001103824.1:p.Glu18Ter	0	0	0	-	-	-	A	-	-	-	36	0.996	-	4.41	1.627	0.007	0	0	-	-	-	-
POI-1182	SA	Monoallelic	RECQL4	9401	Known	Heterozygous	Likely Pathogenic	PP3,PS3,PM2	Variants verified damaging by experiments in this study	Missense	NM_004260.3:c.1918C>G	NP_004251.3:p.Leu640Val	0	0	0	-	-	D	-	-	-	D	23.3	0.745	-	4.48	-	-	0	0	-	-	-	-	In-house experiment
POI-1191	SA	Monoallelic	HSD17B1	3292	Novel	Heterozygous	Likely Pathogenic	PVS1,PM2	Firstly reported in this study	Nonsense	NM_001330219.3:c.313G>T	NP_001317148.1:p.Glu105Ter	0	0	0	-	-	-	A	-	-	-	33	0.97	-	-1.36	-0.096	0	0	0	-	-	-	-
POI-1199	SA	Monoallelic	FSHR	2492	Known	Heterozygous	Likely Pathogenic	PS3,PM2	Reported in literature	Missense	NM_000145.4:c.1901G>A	NP_000136.2:p.Arg634His	0.0001	4.88166e-05	0	-	D	D	D	M	D	T	29.5	0.999	T	5.35	-	-	0	0	NM_000145.3: c.1901G>A; NP_000136.2: p.R634H	1. Hugon-Rodin (2017) BMC Med Genet 18: 44 PubMed: 28446136First mutation in the FSHR cytoplasmic tail identified in a non-pregnant woman with spontaneous ovarian hyperstimulation syndrome.;	-	-	PMID:28446136
POI-1204	PA	Monoallelic	FANCL	55120	Known	Heterozygous	Pathogenic	PS3,PVS1,PM2	Previously reported from patients in this cohort	Frameshift deletion	NM_001114636.1:c.1063_1066del	NP_001108108.1:p.Gln355ValfsTer18	0	3.23499e-05	0	-	-	-	-	-	-	-	35	-	-	-	0	0	0	0	NM_018062.3: c.1048_1051delCAGA; NP_060532.2: p.(Gln350Valfs*18)	1. Yang (2020) Hum Mutat 41: 1033 PubMed: 32048394FANCL gene mutations in premature ovarian insufficiency.;	Likely_pathogenic	criteria_provided_single_submitter	PMID:32048394
POI-1211	SA	Multi-het	MCM8	84515	Known	Heterozygous	Likely Pathogenic	PVS1,PM2	Firstly reported in this study	Frameshift deletion	NM_001281521.1:c.1111_1112del	NP_001268450.1:p.Lys371Glufs*3	0	0	0	-	-	-	-	-	-	-	24.4	-	-	-	-	-	0	0	-	-	-	-
			WDR62	284403	Known	Heterozygous	Likely Pathogenic	PVS1,PM2	Firstly reported in this study	Nonsense	NM_001083961.2:c.1255C>T	NP_001077430.1:p.Gln419*	0	0	0	-	-	-	A	-	-	-	37	0.998	-	4.17	-	-	0	0	-	-	-	-
POI-1212	SA	Biallelic	EIF2B2	8892	Known	Homozygous	Pathogenic	PP3,PS3,PS4	Reported in literature	Missense	NM_014239.4:c.254T>A	NP_055054.1:p.Val85Glu	0.0005	6.8728e-05	0.000955414	-	D	D	D	M	D	D	30	0.99	D	5.6	-	-	0	0	NM_014239.3: c.254T>A; NP_055054.1: p.V85E	1. Matsukawa (2011) Neurogenetics 12: 259 PubMed: 21484434Adult-onset leukoencephalopathies with vanishing white matter with novel missense mutations in EIF2B2, EIF2B3, and EIF2B5.;2. Hata (2014) Int J Clin Exp Pathol 7: 3355 PubMed:25031760An autopsy case of infantile-onset vanishing white matter disease related to an EIF2B2 mutation (V85E) in a hemizygous region.;3. Shimada (2015) Brain Dev 37:…	Pathogenic	no_assertion_criteria_provided	PMID:21484434
POI-1213	SA	Monoallelic	PRDM9	56979	Known	Heterozygous	Pathogenic	PS3,PVS1	Previously reported from patients in this cohort	Nonsense	NM_020227.3:c.229C>T	NP_064612.2:p.Arg77*	0.0001	4.46711e-05	0	-	-	-	A	-	-	-	35	0.997	-	2.83	0.503	0.808	0	0	-	-	-	-	PMID:34257419
POI-1215	SA	Monoallelic	GALT	2592	Known	Heterozygous	Likely Pathogenic	PVS1,PM2	Firstly reported in this study	Frameshift deletion	NM_000155.4:c.551del	NP_000146.2:p.His184Profs*35	0	0	0	-	-	-	-	-	-	-	32	-	-	-	-	-	0	0	-	-	-	-
POI-1228	PA	Biallelic	MCM9	254394	Known	Heterozygous	Pathogenic	PVS1,PM2,PM3	Firstly reported in this study	Splice site	NM_017696.2:c.1151-1G>A	-	0	0	0	0.7	-	-	D	-	-	-	35	0.995	-	5.72	-	-	0.999986	0.938	-	-	-	-
			MCM9	254394	Known	Heterozygous	Pathogenic	PVS1,PM2,PM3	Firstly reported in this study	Nonsense	NM_017696.2:c.322G>T	NP_060166.2:p.Glu108*	0.0001	0	0	-	-	-	A	-	-	-	38	0.994	-	5.48	-	-	0	0	-	-	-	-
POI-1230	SA	Biallelic	EIF2B2	8892	Known	Homozygous	Pathogenic	PP3,PS3,PS4	Reported in literature	Missense	NM_014239.4:c.254T>A	NP_055054.1:p.Val85Glu	0.0005	6.8728e-05	0.000955414	-	D	D	D	M	D	D	30	0.99	D	5.6	-	-	0	0	NM_014239.3: c.254T>A; NP_055054.1: p.V85E	1. Matsukawa (2011) Neurogenetics 12: 259 PubMed: 21484434Adult-onset leukoencephalopathies with vanishing white matter with novel missense mutations in EIF2B2, EIF2B3, and EIF2B5.;2. Hata (2014) Int J Clin Exp Pathol 7: 3355 PubMed:25031760An autopsy case of infantile-onset vanishing white matter disease related to an EIF2B2 mutation (V85E) in a hemizygous region.;3. Shimada (2015) Brain Dev 37:…	Pathogenic	no_assertion_criteria_provided	PMID:21484434
POI-1238	SA	Monoallelic	RECQL4	9401	Known	Heterozygous	Likely Pathogenic	PP3,PS3,PM2	Variants verified damaging by experiments in this study	Missense	NM_004260.3:c.2233C>T	NP_004251.3:p.His745Tyr	0.0001	0	0	-	-	D	-	-	-	D	25	0.742	-	5.68	-	-	0	0	-	-	Uncertain_significance	criteria_provided_single_submitter	In-house experiment
POI-1246	SA	Multi-het	ATM	472	Known	Heterozygous	Pathogenic	from Clinvar	ClinVar	Nonsense	NM_000051.3:c.748C>T	NP_000042.3:p.Arg250*	0	4.06904e-06	0	-	-	-	A	-	-	-	34	0.997	-	3.43	-	-	0	0	NM_000051.3: c.748C>T	1. Teraoka (1999) Am J Hum Genet 64: 1617 PubMed: 10330348Splicing defects in the ataxia-telangiectasia gene ATM: underlying mutations and consequences.;2. Nakamura (2012) Hum Mutat 33: 198 PubMed:22006793Functional characterization and targeted correction of ATM mutations identified in Japanese patients with ataxia-telangiectasia.;3. Xiong (2015) Science 347: 1254806 PubMed:25525159RNA splicing.…	Pathogenic	criteria_provided_multiple_submitters_no_conflicts	Clinvar
			ZP3	7784	Novel	Heterozygous	Likely Pathogenic	PVS1,PM2	Firstly reported in this study	Nonsense	NM_001110354.2:c.1028G>A	NP_001103824.1:p.Trp343Ter	0	0	0	-	-	-	D	-	-	-	35	0.891	-	1.19	0.853	0.005	0	0	-	-	-	-
POI-1247	SA	Monoallelic	AARS2	57505	Known	Heterozygous	Likely Pathogenic	PVS1,PM2	Firstly reported in this study	Nonsense	NM_020745.4:c.298C>T	NP_065796.2:p.Arg100*	0.0003	7.21464e-06	0	-	-	-	A	-	-	-	37	0.998	-	4.9	-	-	0	0	-	-	-	-
POI-1251	SA	Monoallelic	MCM9	254394	Known	Heterozygous	Likely Pathogenic	PS3,PM2	Variants verified damaging by experiments in this study	Missense	NM_017696.2:c.1390G>A	NP_060166.2:p.Asp464Asn	0.0005	2.77266e-05	9.87947e-05	0.184	D	P	D	L	D	T	27.4	0.999	T	5.01	-	-	0	0	-	-	-	-	In-house experiment
POI-1263	SA	Monoallelic	GALT	2592	Known	Heterozygous	Likely Pathogenic	PP3,PM5,PS3,PM2	Reported in literature	Missense	NM_000155.4:c.460T>C	NP_000146.2:p.Trp154Arg	0	0	0	0.89	D	D	D	H	D	D	27.7	0.994	D	5.3	-	-	0	0	NM_000155.3: c.460T>C; NP_000146.2: p.W154R	1. Teke Kisa (2019) J Pediatr Endocrinol Metab 32: 675 PubMed: 31194682Clinical and molecular characteristics and time of diagnosis of patients with classical galactosemia in an unscreened population in Turkey.;	Pathogenic	no_assertion_criteria_provided	PMID:31194682	p.Trp154Gly (PMID:10408771)
POI-1287	SA	Multi-het	POF1B	79983	Known	Heterozygous	Likely Pathogenic	PVS1,PM2	Firstly reported in this study	Frameshift insertion	NM_001307940.2:c.137dup	NP_001294869.1:p.Asn46Lysfs*5	0	4.77464e-05	0	-	-	-	-	-	-	-	25.5	-	-	-	-	-	0	0	-	-	-	-
			MSH4	4438	Known	Heterozygous	Likely Pathogenic	PP3,PS3,PM2	Variants verified damaging by experiments in this study	Missense	NM_002440.4:c.2546A>T	NP_002431.2:p.Glu849Val	0	0	0	0.881	D	D	D	M	D	D	31	0.993	D	5.61	-	-	0	0	-	-	-	-	In-house experiment
POI-1291	SA	Monoallelic	NR5A1	2516	Known	Heterozygous	Likely Pathogenic	PS3,PM4,PM2	Reported in literature	Inframe deletion	NM_004959.5:c.132_134del	NP_004950.2:p.Asn44del	0	0	0	-	-	-	-	-	-	-	21.3	-	-	-	-	-	0	0	NM_004959.4: c.132_134delCAA; NP_004950.2: p.(Asn44del)	1. Wang (2018) Hum Genet 137: 265 PubMed: 29582157Next-generation sequencing reveals genetic landscape in 46, XY disorders of sexual development patients with variable phenotypes.;2. Yu (2018) Clin Endocrinol (Oxf) 89: 613 PubMed:30103258Novel NR5A1 mutations found in Chinese patients with 46, XY disorders of sex development.;	Pathogenic	criteria_provided_single_submitter	PMID:30103258
POI-1294	SA	Monoallelic	CLPP	8192	Known	Heterozygous	Likely Pathogenic	PVS1,PM2	Firstly reported in this study	Nonsense	NM_006012.4:c.6G>A	NP_006003.1:p.Trp2*	0	0	0	-	-	-	A	-	-	-	36	0.991	-	4.03	-	-	0	0	-	-	-	-
POI-1300	SA	Monoallelic	ANKRD31	256006	Known	Heterozygous	Pathogenic	PS3,PVS1,PM2	Previously reported from patients in this cohort	Splice site	NM_001372053.1:c.1565-2A>G	-	0	0	0	-	-	-	D	-	-	-	33	0.993	-	5.29	6.092	1	0.999946	0.926	-	-	-	-	PMID:34257419
POI-1304	SA	Monoallelic	PMM2	5373	Known	Heterozygous	Likely Pathogenic	from Clinvar	ClinVar	Missense	NM_000303.3:c.484C>T	NP_000294.1:p.Arg162Trp	0.0002	1.62488e-05	0	0.699	D	B	A	M	D	D	25.2	0.98	D	3.14	-	-	0	0	NM_000303.2: c.484C>T; NP_000294.1: p.R162W	1. Matthijs (1997) Nat Genet 16: 88 PubMed: 9140401Mutations in PMM2 a phosphomannomutase gene on chromosome 16p13 in carbohydrate-deficient glycoprotein type I syndrome (Jaeken syndrome).;2. Yuste-Checa (2015) Hum Mutat 36: 851 PubMed:26014514The Effects of PMM2-CDG-Causing Mutations on the Folding, Activity, and Stability of the PMM2 Protein.;3. Yang (2018) J Assist Reprod Genet : PubMed:304064…	Pathogenic/Likely_pathogenic	criteria_provided_multiple_submitters_no_conflicts	Clinvar
POI-1307	SA	Monoallelic	CPEB1	64506	Novel	Heterozygous	Likely Pathogenic	PVS1,PM2	Firstly reported in this study	Frameshift deletion	NM_001365240.1:c.1438_1444del	NP_001352169.1:p.Val480ProfsTer17	0	0	0	-	-	-	-	-	-	-	33	-	-	-	0	0	0	0	-	-	-	-
POI-1310	SA	Monoallelic	GALT	2592	Known	Heterozygous	Pathogenic	from Clinvar	ClinVar	Splice region	NM_000155.4:c.821-7A>G	-	0.0007	4.32897e-05	0.000635997	-	-	-	-	-	-	-	15.9	0.792	-	-	-	-	0.000148217	0.026	NM_000155.3: c.821-7A>G	1. Ko (2010) Clin Chim Acta 411: 1506 PubMed: 20547145Molecular and biochemical characterization of the GALT gene in Korean patients with galactose-1-phosphate uridyltransferase deficiency.;	Pathogenic	criteria_provided_multiple_submitters_no_conflicts
POI-1327	SA	Biallelic	ZP3	7784	Novel	Homozygous	Likely Pathogenic	PVS1,PM2	Firstly reported in this study	Frameshift deletion	NM_001110354.2:c.633_652del	NP_001103824.1:p.Leu212GlyfsTer28	0	0	0	-	-	-	-	-	-	-	33	-	-	-	0	0	0	0	-	-	-	-
POI-1329	SA	Monoallelic	GALT	2592	Known	Heterozygous	Pathogenic	from Clinvar	ClinVar	Splice region	NM_000155.4:c.821-7A>G	-	0.0007	4.32897e-05	0.000635997	-	-	-	-	-	-	-	15.9	0.792	-	-	-	-	0.000148217	0.026	NM_000155.3: c.821-7A>G	1. Ko (2010) Clin Chim Acta 411: 1506 PubMed: 20547145Molecular and biochemical characterization of the GALT gene in Korean patients with galactose-1-phosphate uridyltransferase deficiency.;	Pathogenic	criteria_provided_multiple_submitters_no_conflicts
POI-1330	SA	Monoallelic	SHOC1	158401	Novel	Heterozygous	Likely Pathogenic	PVS1,PM2	Firstly reported in this study	Frameshift insertion	NM_173521.5:c.3101_3102dup	NP_775792.5:p.Leu1035GlyfsTer28	0	0	0	-	-	-	-	-	-	-	33	-	-	-	0	0	0	0	-	-	-	-
POI-1333	SA	Monoallelic	SLX4	84464	Novel	Heterozygous	Likely Pathogenic	PVS1,PM2	Firstly reported in this study	Frameshift insertion	NM_032444.4:c.4390_4393dup	NP_115820.2:p.Arg1465GlnfsTer3	0	0	0	-	-	-	-	-	-	-	22.3	-	-	-	0	0	0	0	-	-	-	-
POI-1336	SA	Monoallelic	STAR	6770	Known	Heterozygous	Likely Pathogenic	PVS1,PM2	Firstly reported in this study	Nonsense	NM_000349.3:c.403G>T	NP_000340.2:p.Glu135*	0	0	0	0.061	-	-	A	-	-	-	40	0.997	-	5.72	-	-	0	0	-	-	-	-
POI-1339	SA	Monoallelic	FANCM	57697	Known	Heterozygous	Likely Pathogenic	PVS1,PM2	Firstly reported in this study	Nonsense	NM_020937.4:c.5653C>T	NP_065988.1:p.Gln1885*	0	0	0	0.193	-	-	A	-	-	-	43	0.996	-	5.27	-	-	0	0	-	-	-	-
POI-1340	PA	Monoallelic	FANCM	57697	Known	Heterozygous	Pathogenic	from Clinvar	ClinVar	Nonsense	NM_020937.4:c.5791C>T	NP_065988.1:p.Arg1931*	0	0.00102861	5.30223e-05	0.318	-	-	A	-	-	-	44	0.998	-	5.7	-	-	0	0	NM_020937.3: c.5791C>T; NP_065988.1: p.R1931*	1. Gracia-Aznarez (2013) PLoS One 8: e55681 PubMed: 23409019Whole exome sequencing suggests much of non-BRCA1/BRCA2 familial breast cancer is due to moderate and low penetrance susceptibility alleles.;2. Smith (2013) Hum Mutat 34: 1026 PubMed:23585368Exome Resequencing Identifies Potential Tumor-Suppressor Genes that Predispose to Colorectal Cancer.;3. Peterlongo (2015) Hum Mol Genet 24: 5345 Pub…	Pathogenic	criteria_provided_multiple_submitters_no_conflicts	Clinvar
POI-1346	SA	Monoallelic	ZAR1	326340	Novel	Heterozygous	Likely Pathogenic	PVS1,PM2	Firstly reported in this study	Nonsense	NM_175619.3:c.119G>A	NP_783318.1:p.Trp40Ter	0.0001	1.04445e-05	0	-	-	-	A	-	-	-	35	0.984	-	4.09	2.513	1	0	0	-	-	-	-
POI-1351	SA	Monoallelic	EIF2B2	8892	Known	Heterozygous	Pathogenic	PP3,PS3,PS4	Reported in literature	Missense	NM_014239.4:c.254T>A	NP_055054.1:p.Val85Glu	0.0005	6.8728e-05	0.000955414	-	D	D	D	M	D	D	30	0.99	D	5.6	-	-	0	0	NM_014239.3: c.254T>A; NP_055054.1: p.V85E	1. Matsukawa (2011) Neurogenetics 12: 259 PubMed: 21484434Adult-onset leukoencephalopathies with vanishing white matter with novel missense mutations in EIF2B2, EIF2B3, and EIF2B5.;2. Hata (2014) Int J Clin Exp Pathol 7: 3355 PubMed:25031760An autopsy case of infantile-onset vanishing white matter disease related to an EIF2B2 mutation (V85E) in a hemizygous region.;3. Shimada (2015) Brain Dev 37:…	Pathogenic	no_assertion_criteria_provided	PMID:21484434
POI-1356	SA	Monoallelic	GNAS	2778	Known	Heterozygous	Likely Pathogenic	PVS1,PM2	Firstly reported in this study	Nonsense	NM_080425.3:c.344G>A	NP_536350.2:p.Trp115*	0.0002	4.07468e-06	0	-	D	-	A	-	N	-	36	0.995	T	4.73	-	-	0	0	-	-	-	-
POI-1391	SA	Monoallelic	FOXL2	668	Known	Heterozygous	Likely Pathogenic	PVS1,PM2	Firstly reported in this study	Frameshift insertion	NM_023067.4:c.427dup	NP_075555.1:p.Tyr143Leufs*96	0	0	0	-	-	-	-	-	-	-	33	-	-	-	-	-	0	0	-	-	-	-
POI-1399	PA	Monoallelic	TP63	8626	Known	Heterozygous	Likely Pathogenic	PVS1,PM2	Firstly reported in this study	Frameshift deletion	NM_003722.5:c.1703del	NP_003713.3:p.Gln568Argfs*3	0	0	0	-	-	-	-	-	-	-	33	-	-	-	-	-	0	0	-	-	-	-
POI-1402	SA	Monoallelic	AIRE	326	Known	Heterozygous	Likely Pathogenic	PVS1,PM2	Firstly reported in this study	Nonsense	NM_000383.4:c.1182C>A	NP_000374.1:p.Tyr394*	0	0	0	-	-	-	A	-	-	-	37	0.989	-	1.76	-	-	0	0	-	-	-	-
POI-1406	SA	Monoallelic	PMM2	5373	Known	Heterozygous	Likely Pathogenic	PVS1,PM2	Firstly reported in this study	Frameshift deletion	NM_000303.3:c.492del	NP_000294.1:p.Glu164Aspfs*11	0	0	0	-	-	-	-	-	-	-	27.6	-	-	-	-	-	0	0	-	-	-	-
POI-1409	SA	Monoallelic	GALT	2592	Known	Heterozygous	Pathogenic	from Clinvar	ClinVar	Splice region	NM_000155.4:c.821-7A>G	-	0.0007	4.32897e-05	0.000635997	-	-	-	-	-	-	-	15.9	0.792	-	-	-	-	0.000148217	0.026	NM_000155.3: c.821-7A>G	1. Ko (2010) Clin Chim Acta 411: 1506 PubMed: 20547145Molecular and biochemical characterization of the GALT gene in Korean patients with galactose-1-phosphate uridyltransferase deficiency.;	Pathogenic	criteria_provided_multiple_submitters_no_conflicts
POI-1426	SA	Monoallelic	RECQL4	9401	Known	Heterozygous	Likely Pathogenic	PS3,PM2	Variants verified damaging by experiments in this study	Missense	NM_004260.3:c.2288G>A	NP_004251.3:p.Gly763Asp	0	4.20465e-06	0	-	-	B	-	-	-	D	31	0.928	-	5.68	-	-	0	0	-	-	Uncertain_significance	criteria_provided_single_submitter	In-house experiment
POI-1431	SA	Monoallelic	SPATA22	84690	Known	Heterozygous	Likely Pathogenic	PVS1,PM2	Firstly reported in this study	Nonsense	NM_001321337.1:c.400C>T	NP_001308266.1:p.Arg134Ter	0	2.44137e-05	0	-	-	-	A	-	-	-	35	0.997	-	2.84	1.184	0.604	0	0	-	-	-	-
POI-1435	SA	Monoallelic	POLG	5428	Known	Heterozygous	Likely Pathogenic	PVS1,PM2	Firstly reported in this study	Frameshift deletion	NM_001126131.2:c.1168del	NP_001119603.1:p.Gln390Argfs*3	0	0	0	-	-	-	-	-	-	-	33	-	-	-	-	-	0	0	-	-	-	-
POI-1451	SA	Monoallelic	SPIDR	23514	Known	Heterozygous	Likely Pathogenic	PVS1,PM2	Firstly reported in this study	Start-loss	NM_001080394.4:c.3G>A	NP_001073863.1:p.Met1?	0	0	0	0.281	D	P	D	-	N	D	22.8	0.93	T	2.49	-	-	0	0	-	-	-	-
POI-1453	SA	Biallelic	MSH4	4438	Known	Heterozygous	Likely Pathogenic	PP3,PS3,PM2,PM3	Variants verified damaging by experiments in this study	Missense	NM_002440.4:c.1345T>G	NP_002431.2:p.Tyr449Asp	0	0	0	0.897	D	D	D	M	D	D	29.5	0.99	D	5.86	-	-	0	0	-	-	-	-	In-house experiment
			MSH4	4438	Known	Heterozygous	Likely Pathogenic	PP3,PS3,PM2,PM3	Variants verified damaging by experiments in this study	Missense	NM_002440.4:c.1094T>A	NP_002431.2:p.Ile365Asn	0	0	0	-	D	D	D	M	D	D	28.7	0.994	D	5.84	-	-	0	0	-	-	-	-	In-house experiment
POI-1463	SA	Multi-het	ACAD9	28976	Known	Heterozygous	Likely Pathogenic	PP3,PS3,PM2	Reported in literature	Missense	NM_014049.5:c.1298G>A	NP_054768.2:p.Arg433Gln	0	4.06157e-06	0	-	D	D	D	M	D	D	32	0.999	D	4.84	-	-	0	0	NM_014049.4: c.1298G>A; NP_054768.2: p.R433Q	1. Schiff (2015) Hum Mol Genet 24: 3238 PubMed: 25721401Complex I assembly function and fatty acid oxidation enzyme activity of ACAD9 both contribute to disease severity in ACAD9 deficiency.;	-	no_interpretation_for_the_single_variant	PMID:25721401
			MEIOSIN	388553	Novel	Heterozygous	Likely Pathogenic	PVS1,PM2	Firstly reported in this study	Frameshift deletion	NM_001310124.2:c.654del	NP_001297053.1:p.Thr221ProfsTer32	0	0	0	-	-	-	-	-	-	-	15.73	-	-	-	0	0	0	0	-	-	-	-
POI-1474	SA	monoallelic	AIRE	326	Known	Heterozygous	Likely Pathogenic	PM1,PM2,PM5,PP3	Firstly reported in this study	Missense	NM_000383.4:c.44G>A	NP_000374.1:p.Arg15His	0.0001	7.71117e-06	0	0.825	D	D	D	M	D	D	27.3	0.999	D	3.78	-	-	0	0	-	-	-	-		p.Arg15Leu (PMID: 14974083, 15712268)
POI-1479	SA	Monoallelic	FANCM	57697	Known	Heterozygous	Likely Pathogenic	PVS1,PM2	Firstly reported in this study	Nonsense	NM_020937.4:c.1213C>T	NP_065988.1:p.Arg405*	0	0	0	-	-	-	A	-	-	-	35	0.997	-	2.32	-	-	0	0	-	-	-	-
POI-1480	SA	Monoallelic	ATM	472	Known	Heterozygous	Likely Pathogenic	PVS1,PM2	Firstly reported in this study	Frameshift deletion	NM_000051.3:c.5830del	NP_000042.3:p.Val1944*	0	0	0	-	-	-	-	-	-	-	32	-	-	-	-	-	0	0	-	-	-	-
POI-1481	SA	Monoallelic	HSD17B1	3292	Novel	Heterozygous	Likely Pathogenic	PVS1,PM2	Firstly reported in this study	Splice site	NM_001330219.3:c.97+1G>A	-	0	8.13564e-06	0	-	-	-	D	-	-	-	33	0.993	-	4.15	4.8	1	0.99999	0.918	-	-	-	-
POI-1482	SA	Monoallelic	BLM	641	Known	Heterozygous	Likely Pathogenic	PS3,PM2	Variants verified damaging by experiments in this study	Missense	NM_001287246.2:c.2693G>A	NP_001274175.1:p.Arg898Lys	0	0	0	-	T	B	D	L	D	D	25.1	0.995	T	5.84	-	-	0	0	-	-	-	-	In-house experiment
POI-1484	PA	Monoallelic	ACAD9	28976	Known	Heterozygous	Likely Pathogenic	PP3,PM5,PS3	Reported in literature	Missense	NM_014049.5:c.1552C>T	NP_054768.2:p.Arg518Cys	0	8.66001e-05	5.29942e-05	-	D	D	D	M	D	D	25.2	0.999	D	0.44	-	-	0	0	NM_014049.4: c.1552C>T; NP_054768.2: p.R518C	1. Schiff (2015) Hum Mol Genet 24: 3238 PubMed: 25721401Complex I assembly function and fatty acid oxidation enzyme activity of ACAD9 both contribute to disease severity in ACAD9 deficiency.;2. Pronicka (2016) J Transl Med 14: 174 PubMed:27290639New perspective in diagnostics of mitochondrial disorders: two years' experience with whole-exome sequencing at a national paediatric centre.;3. Pronicka…	Likely_pathogenic	criteria_provided_single_submitter	PMID:25721401	p.Arg518His (PMID:25721401)
POI-1490	SA	Monoallelic	BLM	641	Known	Heterozygous	Likely Pathogenic	PS3,PM2	Variants verified damaging by experiments in this study	Missense	NM_001287246.2:c.1019A>G	NP_001274175.1:p.Asp340Gly	0	0	0	-	D	P	N	M	N	D	15.54	0.996	T	2.49	-	-	0	0	-	-	-	-	In-house experiment
POI-1494	SA	Monoallelic	HFM1	164045	Known	Heterozygous	Likely Pathogenic	PS3,PM2	Variants verified damaging by experiments in this study	Missense	NM_001017975.5:c.1130A>G	NP_001017975.4:p.Gln377Arg	0	0	0	-	T	B	D	N	N	T	22.6	0.996	T	5.42	-	-	0	0	-	-	-	-	In-house experiment
POI-1495	SA	Monoallelic	NR5A1	2516	Known	Heterozygous	Pathogenic	PP3,PM5,PS3,PM1,PM2	Reported in literature	Missense	NM_004959.5:c.251G>A	NP_004950.2:p.Arg84His	0	8.33181e-06	5.82276e-05	0.958	D	D	D	M	D	D	28.2	1	D	4.92	-	-	0	0	NM_004959.4: c.251G>A; NP_004950.2: p.R84H	1. Kohler (2008) Hum Mutat 29: 59 PubMed: 17694559Five novel mutations in steroidogenic factor 1 (SF1 NR5A1) in 46XY patients with severe underandrogenization but without adrenal insufficiency.;2. Eggers (2016) Genome Biol 17: 243 PubMed:27899157Disorders of sex development: insights from targeted gene sequencing of a large international patient cohort.;3. Sreenivasan (2018) Hum Mutat 39: 1861 Pu…	Likely_pathogenic	criteria_provided_single_submitter	PMID:17694559	p.Arg84Cys (PMID:17656604)
POI-1496	SA	Monoallelic	CPEB1	64506	Novel	Heterozygous	Likely Pathogenic	PVS1,PM2	Firstly reported in this study	Splice site	NM_001365240.1:c.1140_1144+10del	-	0	0	0	-	-	-	-	-	-	-	32	-	-	-	0	0	0	0	-	-	-	-
POI-1503	SA	Monoallelic	BNC1	646	Known	Heterozygous	Likely Pathogenic	PVS1,PM2	Firstly reported in this study	Nonsense	NM_001717.4:c.2476C>T	NP_001708.3:p.Arg826*	0	8.12526e-06	5.79912e-05	-	-	-	D	-	-	-	36	0.997	-	3.98	-	-	0	0	-	-	-	-
POI-1512	SA	Monoallelic	PMM2	5373	Known	Heterozygous	Likely Pathogenic	PVS1,PM2	Firstly reported in this study	Splice site	NM_000303.3:c.448-2A>G	-	0	0	0	-	-	-	D	-	-	-	33	0.994	-	5.22	-	-	0.99999	0.926	-	-	-	-
POI-1520	SA	Monoallelic	NR5A1	2516	Known	Heterozygous	Likely Pathogenic	PS3,PM1,PM2	Variants verified damaging by experiments in this study	Missense	NM_004959.5:c.292A>T	NP_004950.2:p.Met98Leu	0	0	0	0.463	T	B	D	L	N	D	22	0.966	D	4.64	-	-	0	0	-	-	-	-	In-house experiment
POI-1527	SA	Monoallelic	POLG	5428	Known	Heterozygous	Likely Pathogenic	from Clinvar	ClinVar	Missense	NM_001126131.2:c.679C>T	NP_001119603.1:p.Arg227Trp	0.0001	4.11706e-06	0	-	T	D	A	L	D	D	32	0.999	D	4.94	-	-	0	0	NM_002693.2: c.679C>T; NP_002684.1: p.R227W	1. Agostino (2003) Neurology 60: 1354 PubMed: 12707443Mutations of ANT1 Twinkle and POLG1 in sporadic progressive external ophthalmoplegia (PEO).;2. Calvo (2012) Sci Transl Med 4: 118ra10 PubMed:22277967Molecular diagnosis of infantile mitochondrial disease with targeted next-generation sequencing.;3. Hikmat (2017) Genet Med 19: 1217 PubMed:28471437The clinical spectrum and natural history of ear…	Pathogenic	criteria_provided_multiple_submitters_no_conflicts	Clinvar
POI-1528	SA	Monoallelic	ZAR1	326340	Novel	Heterozygous	Likely Pathogenic	PVS1,PM2	Firstly reported in this study	Frameshift insertion	NM_175619.3:c.270_297dup	NP_783318.1:p.Arg100GlyfsTer261	0	0	0	-	-	-	-	-	-	-	23.9	-	-	-	0	0	0	0	-	-	-	-
POI-1544	SA	Monoallelic	ZAR1	326340	Novel	Heterozygous	Likely Pathogenic	PVS1,PM2	Firstly reported in this study	Frameshift insertion	NM_175619.3:c.44dup	NP_783318.1:p.Ala16GlyfsTer336	0	0	0	-	-	-	-	-	-	-	22.4	-	-	-	0	0	0	0	-	-	-	-
POI-1551	SA	Monoallelic	H1-8	132243	Novel	Heterozygous	Likely Pathogenic	PVS1,PM2	Firstly reported in this study	Frameshift deletion	NM_153833.2:c.251_261del	NP_722575.1:p.Lys84SerfsTer64	0	5.54305e-06	7.52445e-05	-	-	-	-	-	-	-	26.9	-	-	-	0	0	0	0	-	-	-	-
POI-1561	SA	Monoallelic	SLX4	84464	Novel	Heterozygous	Likely Pathogenic	PVS1,PM2	Firstly reported in this study	Nonsense	NM_032444.4:c.928C>T	NP_115820.2:p.Arg310Ter	0	0	0	-	-	-	A	-	-	-	36	0.998	-	5.83	4.423	0.999	0	0	-	-	-	-
POI-1570	SA	Monoallelic	ERCC6	2074	Known	Heterozygous	Likely Pathogenic	PS3,PM2	Reported in literature	Missense	NM_000124.4:c.2237T>C	NP_000115.1:p.Met746Thr	0	0	0	-	T	P	D	N	D	D	23.7	0.96	D	5.26	9.093	1	0	0	-	-	-	-	PMID:26218421
POI-1572	SA	Monoallelic	EIF2B2	8892	Known	Heterozygous	Pathogenic	PP3,PS3,PS4	Reported in literature	Missense	NM_014239.4:c.254T>A	NP_055054.1:p.Val85Glu	0.0005	6.8728e-05	0.000955414	-	D	D	D	M	D	D	30	0.99	D	5.6	-	-	0	0	NM_014239.3: c.254T>A; NP_055054.1: p.V85E	1. Matsukawa (2011) Neurogenetics 12: 259 PubMed: 21484434Adult-onset leukoencephalopathies with vanishing white matter with novel missense mutations in EIF2B2, EIF2B3, and EIF2B5.;2. Hata (2014) Int J Clin Exp Pathol 7: 3355 PubMed:25031760An autopsy case of infantile-onset vanishing white matter disease related to an EIF2B2 mutation (V85E) in a hemizygous region.;3. Shimada (2015) Brain Dev 37:…	Pathogenic	no_assertion_criteria_provided	PMID:21484434
POI-1583	SA	Monoallelic	STAG3	10734	Known	Heterozygous	Likely Pathogenic	PVS1,PM2	Firstly reported in this study	Frameshift deletion	NM_001282717.1:c.2938del	NP_001269646.1:p.Val980Serfs*52	0	0	0	-	-	-	-	-	-	-	32	-	-	-	-	-	0	0	-	-	-	-
POI-1587	SA	Monoallelic	ZAR1	326340	Novel	Heterozygous	Likely Pathogenic	PVS1,PM2	Firstly reported in this study	Splice site	NM_175619.3:c.1132-2A>C	-	0	0	0	-	-	-	D	-	-	-	32	0.976	-	5.69	8.915	1	0.999972	0.87	-	-	-	-
POI-1590	SA	Monoallelic	H1-8	132243	Novel	Heterozygous	Likely Pathogenic	PVS1,PM2	Firstly reported in this study	Frameshift deletion	NM_153833.2:c.212del	NP_722575.1:p.Gly71AlafsTer27	0	0	0	-	-	-	-	-	-	-	16.92	-	-	-	0	0	0	0	-	-	-	-
POI-1591	SA	Monoallelic	AIRE	326	Known	Heterozygous	Pathogenic	from Clinvar	ClinVar	Frameshift deletion	NM_000383.4:c.967_979del	NP_000374.1:p.Leu323Serfs*51	0	0.000493426	0	-	-	-	-	-	-	-	33	-	-	-	-	-	0	0	NM_000383.3: c.967_979delCTGTCCCCTCCGC; NP_000374.1: p.(Leu323Serfs*51)	1. F&G APECED (1997) Nat Genet 17: 399 PubMed: 9398840An autoimmune disease APECED caused by mutations in a novel gene featuring two PHD-type zinc-finger domains.;2. Pearce (1998) Am J Hum Genet 63: 1675 PubMed:9837820A common and recurrent 13-bp deletion in the autoimmune regulator gene in British kindreds with autoimmune polyendocrinopathy type 1.;3. Meyer (2001) Clin Endocrinol (Oxf) 54: 335 P…	Pathogenic	criteria_provided_multiple_submitters_no_conflicts	Clinvar
POI-1596	PA	Biallelic	XRCC2	7516	Known	Homozygous	Likely Pathogenic	PP3,PS3,PM2	Reported in literature	Missense	NM_005431.2:c.41T>C	NP_005422.1:p.Leu14Pro	0.0003	4.17237e-06	5.9538e-05	0.673	D	D	D	M	D	D	29.6	0.999	T	4.98	-	-	0.276857	0.406	NM_005431.1: c.41T>C; NP_005422.1: p.L14P	1. Zhang (2019) Clin Genet 95: 442 PubMed: 30489636XRCC2 mutation causes premature ovarian insufficiency as well as non-obstructive azoospermia in humans.;2. Yang (2018) J Med Genet 55: 628 PubMed:30042186XRCC2 mutation causes meiotic arrest, azoospermia and infertility.;3. Yang (2018) J Med Genet 55: 628 PubMed:30042186XRCC2 mutation causes meiotic arrest, azoospermia and infertility.;	-	-	PMID:30042186
POI-1599	SA	Monoallelic	GALT	2592	Known	Heterozygous	Likely Pathogenic	PP3,PM5,PM1,PM2	Reported in literature	Missense	NM_000155.4:c.815G>A	NP_000146.2:p.Arg272His	0	8.14266e-06	0	0.884	D	D	A	H	D	D	27.3	0.999	D	5.78	-	-	0	0	NM_000155.3: c.815G>A; NP_000146.2: p.R272H	1. Boutron (2012) Mol Genet Metab 107: 438 PubMed: 22944367Mutation spectrum in the French cohort of galactosemic patients and structural simulation of 27 novel missense variations.;2. Clarke (2019) Clin Genet 96: 281 PubMed:31194252Genotype-phenotype relationships in mucopolysaccharidosis type I (MPS I): Insights from the International MPS I Registry.;	Conflicting_interpretations_of_pathogenicity	criteria_provided_conflicting_interpretations		p.Arg272Cys (PMID:20151200)
POI-1601	SA	Monoallelic	HARS2	23438	Known	Heterozygous	Likely Pathogenic	PVS1,PM2	Firstly reported in this study	Frameshift deletion	NM_001363535.2:c.1171_1183del	NP_001350464.1:p.Ile391Glufs*10	0	4.0622e-06	5.79777e-05	-	-	-	-	-	-	-	33	-	-	-	-	-	0	0	-	-	-	-
POI-1603	SA	Monoallelic	MCM9	254394	Known	Heterozygous	Likely Pathogenic	PS3,PM2	Variants verified damaging by experiments in this study	Missense	NM_017696.2:c.3160A>C	NP_060166.2:p.Thr1054Pro	0	0	0	0.315	D	D	D	M	N	D	24.1	0.994	T	6.08	-	-	0	0	-	-	-	-	In-house experiment
POI-1605	SA	Monoallelic	HFM1	164045	Known	Heterozygous	Likely Pathogenic	PP3,PS3,PM2	Variants verified damaging by experiments in this study	Missense	NM_001017975.5:c.1153A>G	NP_001017975.4:p.Thr385Ala	0	9.64264e-06	0	-	D	D	D	H	D	D	25.7	0.998	D	5.29	-	-	0	0	-	-	-	-	In-house experiment
POI-1624	SA	Monoallelic	EIF2B2	8892	Known	Heterozygous	Pathogenic	PP3,PS3,PS4	Reported in literature	Missense	NM_014239.4:c.254T>A	NP_055054.1:p.Val85Glu	0.0005	6.8728e-05	0.000955414	-	D	D	D	M	D	D	30	0.99	D	5.6	-	-	0	0	NM_014239.3: c.254T>A; NP_055054.1: p.V85E	1. Matsukawa (2011) Neurogenetics 12: 259 PubMed: 21484434Adult-onset leukoencephalopathies with vanishing white matter with novel missense mutations in EIF2B2, EIF2B3, and EIF2B5.;2. Hata (2014) Int J Clin Exp Pathol 7: 3355 PubMed:25031760An autopsy case of infantile-onset vanishing white matter disease related to an EIF2B2 mutation (V85E) in a hemizygous region.;3. Shimada (2015) Brain Dev 37:…	Pathogenic	no_assertion_criteria_provided	PMID:21484434
POI-1626	SA	Monoallelic	NUP43	348995	Novel	Heterozygous	Likely Pathogenic	PVS1,PM2	Firstly reported in this study	Nonsense	NM_198887.3:c.544C>T	NP_942590.1:p.Arg182Ter	0	8.55945e-06	0	-	-	-	A	-	-	-	38	0.997	-	5.53	3.942	1	0	0	-	-	-	-
POI-1640	SA	Biallelic	MCMDC2	157777	Novel	Homozygous	Pathogenic	PVS1,PS3,PM2	Firstly reported in this study	Nonsense	NM_173518.5:c.685C>T	NP_775789.3:p.Gln229Ter	0.0001	0	0	-	-	-	A	-	-	-	36	0.998	-	5.66	5.2	1	0	0	-	-	-	-	In-house experiment
POI-1655	SA	Monoallelic	MSH4	4438	Known	Heterozygous	Likely Pathogenic	PVS1,PM2	Firstly reported in this study	Nonsense	NM_002440.4:c.1603C>T	NP_002431.2:p.Arg535*	0.0001	1.80612e-05	0	-	-	-	A	-	-	-	40	0.998	-	2.63	-	-	0	0	-	-	-	-
POI-1660	SA	Biallelic	ZAR1	326340	Novel	Heterozygous	Likely Pathogenic	PVS1,PM2	Firstly reported in this study	Frameshift insertion	NM_175619.3:c.270_297dup	NP_783318.1:p.Arg100GlyfsTer261	0	0	0	-	-	-	-	-	-	-	23.9	-	-	-	0	0	0	0	-	-	-	-
			ZAR1	326340	Novel	Heterozygous	Likely Pathogenic	PVS1,PM2	Firstly reported in this study	Nonsense	NM_175619.3:c.1108C>T	NP_783318.1:p.Arg370Ter	0	1.0822e-05	0	-	-	-	D	-	-	-	37	0.995	-	1.74	3.081	1	0	0	-	-	-	-
POI-1681	SA	Monoallelic	HMMR	3161	Novel	Heterozygous	Likely Pathogenic	PVS1,PM2	Firstly reported in this study	Splice site	NM_001142556.2:c.145+1G>A	-	0	0	0	-	-	-	D	-	-	-	34	0.991	-	5.76	4.301	1	0.999971	0.95	-	-	-	-
POI-1682	SA	Monoallelic	CLPP	8192	Known	Heterozygous	Likely Pathogenic	PP3,PS3,PM2	Reported in literature	Missense	NM_006012.4:c.484G>A	NP_006003.1:p.Gly162Ser	0	1.23348e-05	0	0.914	D	D	D	H	D	D	27.7	0.999	D	4.91	-	-	0	0	NM_006012.2: c.484G>A; NP_006003.1: p.G162S	1. Theunissen (2016) Front Neurol 7: 203 PubMed: 27899912Specific MRI Abnormalities Reveal Severe Perrault Syndrome due to CLPP Defects.;	-	-	PMID:27899912
POI-1689	SA	Multi-het	BNC1	646	Known	Heterozygous	Likely Pathogenic	PVS1,PM2	Firstly reported in this study	Frameshift insertion	NM_001717.4:c.2485_2488dup	NP_001708.3:p.Leu830Glnfs*41	0	0	0	-	-	-	-	-	-	-	33	-	-	-	-	-	0	0	-	-	-	-
			MST1R	4486	Novel	Heterozygous	Likely Pathogenic	PVS1,PM2	Firstly reported in this study	Nonsense	NM_002447.4:c.3991C>T	NP_002438.2:p.Arg1331Ter	0	4.06884e-06	0	-	-	-	D	-	-	-	35	0.987	-	1.77	0.581	0.301	0	0	-	-	-	-
POI-1694	SA	Monoallelic	KASH5	147872	Novel	Heterozygous	Likely Pathogenic	PVS1,PM2	Firstly reported in this study	Splice site	NM_144688.5:c.876+1G>A	-	0	0	0	-	-	-	D	-	-	-	33	0.995	-	5.29	4.547	1	0.999975	0.912	-	-	-	-
POI-1705	PA	Monoallelic	PPM1B	5495	Novel	Heterozygous	Likely Pathogenic	PVS1,PM2	Firstly reported in this study	Frameshift deletion	NM_002706.6:c.644_671del	NP_002697.1:p.Pro215LeufsTer7	0	0	0	-	-	-	-	-	-	-	33	-	-	-	0	0	0	0	-	-	-	-
POI-1707	SA	Monoallelic	MCM8	84515	Known	Heterozygous	Likely Pathogenic	PP3,PS3,PM2	Variants verified damaging by experiments in this study	Missense	NM_001281521.1:c.1385C>A	NP_001268450.1:p.Ala462Glu	0	0	0	0.417	D	D	D	L	D	D	31	0.995	T	6.17	-	-	0	0	-	-	-	-	In-house experiment
POI-1714	SA	Monoallelic	PRDM1	639	Novel	Heterozygous	Pathogenic	PVS1,PS3,PM2	Firstly reported in this study	Frameshift insertion	NM_001198.4:c.2322_2325dup	NP_001189.2:p.Leu776ValfsTer19	0	0	0	-	-	-	-	-	-	-	32	-	-	-	0	0	0	0	-	-	-	-	In-house experiment
POI-1717	SA	Monoallelic	SHOC1	158401	Novel	Heterozygous	Pathogenic	PS3,PVS1	Firstly reported in this study	Frameshift deletion	NM_173521.5:c.231_232del	NP_775792.5:p.Leu78SerfsTer10	0.0008	2.51075e-05	0.000352237	-	-	-	-	-	-	-	22.3	-	-	-	0	0	0	0	-	-	-	-	PMID:32900840
POI-1731	SA	Monoallelic	ALOX12B	242	Known	Heterozygous	Likely Pathogenic	PP3,PS3,PM2	Reported in literature	Missense	NM_001139.3:c.340C>T	NP_001130.1:p.Arg114Trp	0	1.62481e-05	5.79979e-05	-	D	D	D	M	D	D	28.1	0.999	D	2.59	-	-	0	0	NM_001139.2: c.340C>T; NP_001130.1: p.R114W	1. Eckl (2005) Hum Mutat 26: 351 PubMed: 16116617Mutation spectrum and functional analysis of epidermis-type lipoxygenases in patients with autosomal recessive congenital ichthyosis.;2. Simpson (2020) Br J Dermatol 182: 729 PubMed:31168818Genotype-phenotype correlation in a large English cohort of patients with autosomal recessive ichthyosis.;	Pathogenic	no_assertion_criteria_provided	PMID:16116617
POI-1734	SA	Monoallelic	BMP6	654	Novel	Heterozygous	Likely Pathogenic	PVS1,PM2	Firstly reported in this study	Nonsense	NM_001718.6:c.1141C>T	NP_001709.1:p.Arg381Ter	0	4.06121e-06	0	-	-	-	A	-	-	-	39	0.998	-	3.83	1.157	0.09	0	0	-	-	-	-
POI-1741	SA	Monoallelic	MRPS22	56945	Known	Heterozygous	Likely Pathogenic	PVS1,PM2	Firstly reported in this study	Frameshift insertion	NM_020191.4:c.1043_1046dup	NP_064576.1:p.Gln350Leufs*17	0	4.06643e-06	0	-	-	-	-	-	-	-	26.1	-	-	-	-	-	0	0	-	-	-	-
POI-1748	SA	Monoallelic	PRDM9	56979	Known	Heterozygous	Likely Pathogenic	PS3,PM2	Previously reported from patients in this cohort	Missense	NM_020227.3:c.677A>T	NP_064612.2:p.Lys226Met	0	0	0	-	D	D	N	M	N	T	23.3	0.994	T	3.1	0.132	0.001	0	0	-	-	-	-	PMID:34257419
POI-1752	SA	Biallelic	C14orf39	317761	Known	Homozygous	Pathogenic	PVS1,PM2,PS3	Previously reported from patients in this cohort	Nonsense	NM_174978.3:c.508C>T	NP_777638.3:p.Arg170*	0	3.88933e-05	0	-	-	-	A	-	-	-	36	0.996	-	-0.057	-	-	0	0	-	-	-	-	PMID:34718620
POI-1753	SA	Monoallelic	MCM9	254394	Known	Heterozygous	Likely Pathogenic	PS3,PM2	Variants verified damaging by experiments in this study	Missense	NM_017696.2:c.816T>G	NP_060166.2:p.Asn272Lys	0	0	0	0.213	D	D	D	L	D	T	21.5	0.993	T	-1.78	-	-	0	0	-	-	-	-	In-house experiment
POI-1763	SA	Monoallelic	NR5A1	2516	Known	Heterozygous	Likely Pathogenic	PVS1,PM2	Firstly reported in this study	Splice site	NM_004959.5:c.245-2A>G	-	0	0	0	-	-	-	D	-	-	-	33	0.994	-	4.77	-	-	0.999989	0.938	-	-	-	-
POI-1764	PA	Monoallelic	FSHR	2492	Known	Heterozygous	Likely Pathogenic	PVS1,PM2	Firstly reported in this study	Splice site	NM_000145.4:c.447-1G>C	-	0	0	0	-	-	-	D	-	-	-	32	0.994	-	4.96	-	-	0.999974	0.87	-	-	-	-
POI-1775	PA	Monoallelic	HMMR	3161	Novel	Heterozygous	Likely Pathogenic	PVS1,PM2	Firstly reported in this study	Frameshift deletion	NM_001142556.2:c.429del	NP_001136028.1:p.Glu143AspfsTer2	0	0	0	-	-	-	-	-	-	-	26.6	-	-	-	0	0	0	0	-	-	-	-
POI-1781	SA	Monoallelic	HARS2	23438	Known	Heterozygous	Likely Pathogenic	PVS1,PM2	Firstly reported in this study	Frameshift deletion	NM_001363535.2:c.567del	NP_001350464.1:p.Phe189Leufs*4	0.0001	0	0	-	-	-	-	-	-	-	32	-	-	-	-	-	0	0	-	-	-	-
POI-1787	SA	Monoallelic	MEIOSIN	388553	Novel	Heterozygous	Likely Pathogenic	PVS1,PM2	Firstly reported in this study	Nonsense	NM_001310124.2:c.214A>T	NP_001297053.1:p.Lys72Ter	0	0	0	-	-	-	-	-	-	-	35	0.994	-	2.61	2.345	0.994	0	0	-	-	-	-
POI-1789	PA	Monoallelic	POR	5447	Known	Heterozygous	Likely Pathogenic	PVS1,PM2	Reported in literature	Nonsense	NM_001367562.1:c.744C>G	NP_001354491.1:p.Tyr248*	0.0001	0	0	-	-	-	A	-	-	-	35	0.985	-	-8.95	-	-	0	0	NM_000941.2: c.744C>G; NP_000932.3: p.Y248*	1. Liu (2019) Diagn Pathol 14: 76 PubMed: 31299979Prenatal diagnosis of fetal skeletal dysplasia using targeted next-generation sequencing: an analysis of 30 cases.;2. Fan (2019) Orphanet J Rare Dis 14: 299 PubMed:31888681Novel phenotypes and genotypes in Antley-Bixler syndrome caused by cytochrome P450 oxidoreductase deficiency: based on the first cohort of Chinese children.;	-	-
POI-20026	SA	Monoallelic	CLPP	8192	Known	Heterozygous	Likely Pathogenic	PVS1,PM2	Firstly reported in this study	Splice site	NM_006012.4:c.368-3_368-2dup	-	0	0	0	-	-	-	-	-	-	-	6.44	-	-	-	-	-	0	0	-	-	-	-
POI-20032	SA	Multi-het	MSH4	4438	Known	Heterozygous	Likely Pathogenic	PP3,PS3,PM2	Variants verified damaging by experiments in this study	Missense	NM_002440.4:c.2179G>C	NP_002431.2:p.Asp727His	0	0	0	-	D	D	D	H	D	D	31	0.995	D	5.31	-	-	0	0	-	-	-	-	In-house experiment
			WRN	7486	Known	Heterozygous	Likely Pathogenic	PVS1,PM2	Firstly reported in this study	Splice site	NM_000553.6:c.-76-1G>A	-	0	0	0	-	-	-	-	-	-	-	22.7	0.523	-	-	-	-	0.999906	0.67	-	-	-	-
POI-20058	PA	Monoallelic	SYCP2L	221711	Known	Heterozygous	Likely Pathogenic	PVS1,PM2	Firstly reported in this study	Splice site	NM_001040274.3:c.1219-1G>C	-	0	0	0	-	-	-	D	-	-	-	34	0.995	-	4.98	-	-	0.99999	0.928	-	-	-	-
POI-20126	SA	Monoallelic	AIRE	326	Known	Heterozygous	Likely Pathogenic	PP3,PS3,PM2	Reported in literature	Missense	NM_000383.4:c.913G>A	NP_000374.1:p.Gly305Ser	0	0	0	0.748	D	D	D	L	D	D	26.1	0.999	D	3.86	-	-	0	0	NM_000383.3: c.913G>A; NP_000374.1: p.G305S	1. Vogel (2001) Hepatology 33: 1047 PubMed: 11343230Autoimmune regulator AIRE: evidence for genetic differences between autoimmune hepatitis and hepatitis as part of the autoimmune polyglandular syndrome type 1.;2. Oftedal (2015) Immunity 42: 1185 PubMed:26084028Dominant Mutations in the Autoimmune Regulator AIRE Are Associated with Common Organ-Specific Autoimmune Diseases.;	-	-	PMID:26084028
POI-20227	SA	Multi-het	POLG	5428	Known	Heterozygous	Likely Pathogenic	PP3,PM1,PM2,PM5	Firstly reported in this study	Missense	NM_001126131.2:c.2677T>C	NP_001119603.1:p.Ser893Pro	0	0	0	-	D	D	D	H	D	D	29	0.999	D	5.24	8.933	1	0	0	-	-	-	-		p.Ser893Phe (PMID: 33486010)
			STAR	6770	Known	Heterozygous	Likely Pathogenic	PVS1,PM2	Firstly reported in this study	Frameshift deletion	NM_000349.3:c.125del	NP_000340.2:p.Gly42Alafs*67	0	4.07442e-06	0	-	-	-	-	-	-	-	23.7	-	-	-	-	-	0	0	-	-	-	-
POI-20266	SA	Monoallelic	STAR	6770	Known	Heterozygous	Likely Pathogenic	PVS1,PM2	Reported in literature	Nonsense	NM_000349.3:c.577C>T	NP_000340.2:p.Arg193*	0	8.12407e-06	5.79845e-05	-	-	-	A	-	-	-	37	0.998	-	2.56	-	-	0	0	NM_000349.2: c.577C>T; NP_000340.2: p.R193*	1. Bose (1996) N Engl J Med 335: 1870 PubMed: 8948562The pathophysiology and genetics of congenital lipoid adrenal hyperplasia.;2. Xiong (2015) Science 347: 1254806 PubMed:25525159RNA splicing. The human splicing code reveals new insights into the genetic determinants of disease.;3. Bizzarri (2017) Ital J Pediatr 43: 57 PubMed:28637490Lipoid congenital adrenal hyperplasia by steroidogenic acute r…	Pathogenic	criteria_provided_single_submitter
POI-20272	SA	Monoallelic	LGR4	55366	Novel	Heterozygous	Likely Pathogenic	PVS1,PM2	Firstly reported in this study	Splice site	NM_018490.5:c.1580-2dup	-	0.0002	0	0	-	-	-	-	-	-	-	25.7	-	-	-	0	0	0	0	-	-	-	-
POI-20290	SA	Monoallelic	RECQL4	9401	Known	Heterozygous	Likely Pathogenic	PS3,PM4,PM2	Variants verified damaging by experiments in this study	Inframe insertion	NM_004260.3:c.3062_3079dup	NP_004251.3:p.Arg1021_Val1026dup	0.0002	4.07973e-06	0	-	-	-	-	-	-	-	16.28	-	-	-	-	-	0	0	-	-	-	-	In-house experiment
POI-20312	SA	Monoallelic	XRCC2	7516	Known	Heterozygous	Likely Pathogenic	PVS1,PM2	Reported in literature	Nonsense	NM_005431.2:c.730C>T	NP_005422.1:p.Gln244*	0	0	0	-	-	-	D	-	-	-	35	0.994	-	3.76	-	-	0	0	-	-	Uncertain_significance	criteria_provided_multiple_submitters_no_conflicts
POI-20329	SA	Monoallelic	FANCL	55120	Known	Heterozygous	Likely Pathogenic	PVS1,PM2	Firstly reported in this study	Splice site	NM_001114636.1:c.555+2T>G	-	0	0	0	-	-	-	D	-	-	-	22.9	0.897	-	0.95	0.347	0.144	0.999944	0.876	-	-	-	-
POI-20357	SA	Monoallelic	PRDM1	639	Novel	Heterozygous	Pathogenic	PVS1,PS3,PM2	Firstly reported in this study	Frameshift deletion	NM_001198.4:c.32del	NP_001189.2:p.Gly11ValfsTer14	0.0001	0	0	-	-	-	-	-	-	-	32	-	-	-	0	0	0	0	-	-	-	-	In-house experiment
POI-20360	SA	Monoallelic	TP63	8626	Known	Heterozygous	Pathogenic	PS3,PVS1,PM2	Reported in literature	Nonsense	NM_003722.5:c.1780C>T	NP_003713.3:p.Arg594*	0	0	0	-	-	-	D	-	-	-	38	0.998	-	5.02	-	-	0	0	NM_003722.4: c.1780C>T; NP_003713.3: p.R594*	1. Tucker (2019) Hum Mutat 40: 886 PubMed: 30924587TP63-truncating variants cause isolated premature ovarian insufficiency.;	Pathogenic	no_assertion_criteria_provided	PMID:30924587; 33452256
POI-20363	SA	Monoallelic	MST1R	4486	Novel	Heterozygous	Likely Pathogenic	PVS1,PM2	Firstly reported in this study	Splice site	NM_002447.4:c.1230+2T>C	-	0	0	0	-	-	-	D	-	-	-	33	0.974	-	4.92	5.861	1	0.999914	0.894	-	-	-	-
POI-20416	SA	Biallelic	SPATA22	84690	Known	Heterozygous	Likely Pathogenic	PVS1,PM2	Previously reported from patients in this cohort	Nonsense	NM_001321337.1:c.31C>T	NP_001308266.1:p.Arg11Ter	0	1.28273e-05	5.86029e-05	-	-	-	A	-	-	-	36	0.996	-	4.35	5.343	1	0	0	NM_001321337.1:c.31C>T; NP_001308266.1:p.Arg11Ter	1. Yao (2022) Clin Genet 101: 507 PMID: 35285020Bi-allelic SPATA22 variants cause premature ovarian insufficiency and nonobstructive azoospermia due to meiotic arrest.	-	-
			SPATA22	84690	Known	Heterozygous	Likely Pathogenic	PVS1,PM2	Previously reported from patients in this cohort	Splice site	NM_001321337.1:c.900+1G>A	-	0	4.16813e-06	0	-	-	-	D	-	-	-	32	0.99	-	4.33	6.105	1	0.999977	0.946	NM_001321337.1:c.31C>T; NP_001308266.1:p.Arg11Ter	1. Yao (2022) Clin Genet 101: 507 PMID: 35285020Bi-allelic SPATA22 variants cause premature ovarian insufficiency and nonobstructive azoospermia due to meiotic arrest.	-	-
POI-20437	SA	Monoallelic	MCM9	254394	Known	Heterozygous	Likely Pathogenic	PP3,PS3,PM2	Variants verified damaging by experiments in this study	Missense	NM_017696.2:c.595T>G	NP_060166.2:p.Tyr199Asp	0	0	0	0.612	D	D	D	M	D	D	27.2	0.994	T	5.67	-	-	0	0	-	-	-	-	In-house experiment
POI-20438	SA	Monoallelic	ERCC6	2074	Known	Heterozygous	Likely Pathogenic	PVS1,PM2	Firstly reported in this study	Splice site	NM_000124.4:c.1821+1G>T	-	0	0	0	-	-	-	D	-	-	-	34	0.996	-	5.39	-	-	0.999988	0.926	-	-	-	-
POI-20443	SA	Monoallelic	BRCA2	675	Known	Heterozygous	Likely Pathogenic	PVS1,PM2	Previously reported from patients in this cohort	Splice region	NM_000059.3:c.7976+5G>A	-	0	0	0	-	-	-	-	-	-	-	22.8	0.88	-	-	-	-	0	0	NM_000059.3: c.7976+5G>A	1. Bhaskaran (2019) Int J Cancer : PubMed: 30702160Germline variation in BRCA1/2 is highly ethnic-specific: Evidence from over 30,000 Chinese hereditary breast and ovarian cancer patients.;	Conflicting_interpretations_of_pathogenicity	criteria_provided_conflicting_interpretations
POI-20533	SA	Monoallelic	SHOC1	158401	Novel	Heterozygous	Likely Pathogenic	PVS1,PM2	Firstly reported in this study	Frameshift deletion	NM_173521.5:c.143_146del	NP_775792.5:p.Gln48LeufsTer3	0	0	0	-	-	-	-	-	-	-	21.6	-	-	-	0	0	0	0	-	-	-	-
POI-20548	PA	Multi-het	AARS2	57505	Known	Heterozygous	Likely Pathogenic	PP3,PS3,PM2	Reported in literature	Missense	NM_020745.4:c.452T>C	NP_065796.2:p.Met151Thr	0.0001	4.06144e-06	5.79777e-05	0.809	D	D	D	M	D	D	26.4	0.991	D	4.88	-	-	0	0	NM_020745.3: c.452T>C; NP_065796.1: p.M151T	1. Lee (2017) Eur J Neurol 24: e21 PubMed: 28322004Two Korean siblings with recently described ovarioleukodystrophy related to AARS2 mutations.;2. Sun (2017) Chin Med J (Engl) 130: 3021 PubMed:29237946Leukodystrophy without Ovarian Failure Caused by Compound Heterozygous Alanyl-tRNA Synthetase 2 Mutations.;3. Seo (2019) J Hum Genet 64: 1117 PubMed:31451716Identification of extremely rare mitochon…	-	-	PMID:31451716
			NUP107	57122	Known	Heterozygous	Likely Pathogenic	PVS1,PM2	Firstly reported in this study	Splice site	NM_020401.4:c.8+1G>C	-	0.0002	0	0	-	-	-	D	-	-	-	33	0.994	-	4.32	-	-	0.999938	0.928	-	-	-	-
POI-20556	SA	Monoallelic	NUP43	348995	Novel	Heterozygous	Likely Pathogenic	PVS1,PM2	Firstly reported in this study	Frameshift deletion	NM_198887.3:c.639del	NP_942590.1:p.Thr214LeufsTer20	0	0	0	-	-	-	-	-	-	-	36	-	-	-	0	0	0	0	-	-	-	-
a Refers to the allele frequency in 5,000 individuals from the HUABIAO project.
b Refers to the source of PS3 evidence, including the Pubmed references (PMID number) for reported variants and impairment on protein function for variants with in-house experiments.
c Refers to the different missense change at the same amino acid and the Pubmed reference (PMID number) describing its pathogenicity.

## Sheet: Supplementary Table 10
Supplementary Table 10. Classification of 36 gene sets analyzed in present study
Group	Gene set	Source	Gene
Cellular process, DNA replication and repair	Cell cycle	PATH:ko04110	ABL1,ANAPC1,ANAPC10,ANAPC11,ANAPC13,ANAPC2,ANAPC4,ANAPC5,ANAPC7,ATM,ATR,BUB1,BUB1B,BUB3,CCNA1,CCNA2,CCNB1,CCNB2,CCNB3,CCND1,CCND2,CCND3,CCNE1,CCNE2,CCNH,CDC14A,CDC14B,CDC16,CDC20,CDC23,CDC25A,CDC25B,CDC25C,CDC26,CDC27,CDC45,CDC6,CDC7,CDK1,CDK2,CDK4,CDK6,CDK7,CDKN1A,CDKN1B,CDKN1C,CDKN2A,CDKN2B,CDKN2C,CDKN2D,CHEK1,CHEK2,CREBBP,CUL1,DBF4,E2F1,E2F2,E2F3,E2F4,E2F5,EP300,ESPL1,FZR1,GADD45A,GADD45B,GADD…
	Meiosis	literature review	ACTR2,AGO4,AGPAT1,AKAP1,AKAP9,ANKLE1,ANKRD31,AR,ASPM,ASZ1,ATM,ATR,ATRIP,ATRX,AURKA,AURKB,AURKC,BARD1,BAX,BLM,BOLL,BRCA1,BRCA2,BRDT,BRIP1,BRME1,BRWD1,BSG,BTBD18,BTRC,BUB1,BUB1B,BUB3,C11orf80,C14orf39,C1orf146,CALR,KASH5,CCNA1,CCNB1IP1,CCNB3,CCNE1,CCNE2,CDC20,CDC25A,CDC25B,CDC25C,CDC7,CDK1,CDK2,CDK4,CDKN2D,CENPC,CENPJ,CENPX,CEP63,CGA,CHEK1,CHEK2,CHTF18,CKS2,CNBD2,CNTD1,CORT,CPEB1,CREM,CTCFL,CUL4A,C…
	Meiotic prophase I	literature review	ANKRD31,AR,ASPM,ATM,ATR,ATRIP,ATRX,BARD1,BAX,BLM,BRCA1,BRCA2,BRIP1,BUB1B,C11orf80,C14orf39,C1orf146,KASH5,CCNB1IP1,CDC7,CDK2,CDK4,CENPX,CHEK1,CHEK2,CNTD1,CPEB1,CYP26B1,DAZL,DICER1,DMC1,DMRT1,DNA2,EHMT2,EME1,EME2,ERCC1,ERCC4,ESPL1,EXO1,FANCA,FANCC,FANCD2,FANCG,FANCM,FBXO43,FIGLA,FKBP6,FMR1,GJA4,GNPAT,GPR3,H2AX,HELLS,HFM1,HMMR,HORMAD1,HORMAD2,HSF1,HSF2,HSF2BP,HSPA2,HUS1,KIF18A,KISS1R,KL,KLHDC3,KMT2…
	DNA replication	PATH:ko03030	DNA2,FEN1,LIG1,MCM2,MCM3,MCM4,MCM5,MCM6,MCM7,PCNA,POLA1,POLA2,POLD1,POLD2,POLD3,POLD4,POLE,POLE2,POLE3,POLE4,PRIM1,PRIM2,RFC1,RFC2,RFC3,RFC4,RFC5,RNASEH1,RNASEH2A,RNASEH2B,RNASEH2C,RPA1,RPA2,RPA3,RPA4,SSBP1,
	DNA repair	R. Wood and M. Lowery & REPAIRtoire database	APEX1,APEX2,LIG3,MPG,MUTYH,NEIL1,NEIL2,NEIL3,NTHL1,OGG1,PARP1,PARP2,PARP3,POLB,SMUG1,TDG,UNG,XRCC1,BRIP1,CCNH,CDK7,DDB1,DDB2,ERCC1,ERCC2,ERCC3,ERCC4,ERCC5,ERCC6,ERCC8,LIG1,MMS19,PNKP,POLL,RAD23A,RAD23B,RPA1,RPA3,XAB2,XPA,XPC,MLH1,MLH3,MSH2,MSH3,MSH4,MSH5,MSH6,PMS1,PMS2,POLD3,TREX1,BRCA1,BRCA2,DMC1,FEN1,LIG4,PRKDC,RAD50,RAD51,RAD51C,RAD51B,RAD51D,RAD52,RAD54L,XRCC2,XRCC3,XRCC4,XRCC5,XRCC6,ATM,ATR,…
	DNA damage checkpoint	R. Wood and M. Lowery & REPAIRtoire database	ATM,ATR,ATRIP,BLM,BRCA1,CCNH,CDK7,CDKN1A,CHEK1,CHEK2,COPS5,DCLRE1A,DCLRE1B,FANCA,FANCC,GPS1,HUS1,MDC1,MNAT1,MRE11,NBN,RAD1,RAD17,RAD18,RAD23A,RAD50,RAD9A,RFC1,RFC2,RFC3,RFC4,RFC5,TOPBP1,TP53,
	Base excision repair	R. Wood and M. Lowery & REPAIRtoire database	APEX1,APEX2,CCNO,LIG3,MBD4,MPG,MUTYH,NEIL1,NEIL2,NEIL3,NTHL1,OGG1,PARP1,PARP2,PARP3,PNKP,POLB,SMUG1,TDG,UNG,XRCC1,FEN1,LIG1,PCNA,POLD1,POLD2,POLD3,POLD4,POLE,POLE2,HMCES,POLL,RECQL4,
	Nucleotide excision repair	R. Wood and M. Lowery & REPAIRtoire database	ATXN3,CCNH,CDK7,CETN2,DDB1,DDB2,ERCC1,ERCC2,ERCC3,ERCC4,ERCC5,ERCC6,ERCC8,GTF2H1,GTF2H2,GTF2H3,GTF2H4,GTF2H5,LIG1,MMS19,MNAT1,PNKP,POLL,RAD23A,RAD23B,RPA1,RPA2,RPA3,UVSSA,XAB2,XPA,XPC,PCNA,POLD1,POLD2,POLD3,POLD4,POLE,POLE2,POLE3,POLE4,RFC1,RFC2,RFC4,
	Homologous recombination repair	R. Wood and M. Lowery & REPAIRtoire database	ATM,ATR,BLM,BRCA1,BRCA2,BRIP1,DMC1,EME1,EME2,EXO1,GEN1,HFM1,HORMAD1,HUS1,MCM8,MCM9,MCMDC2,MCPH1,MEI1,MEI4,MEIOB,MEIOC,MLH1,MLH3,MND1,MRE11,MSH4,MSH5,MUS81,NABP2,NBN,PMS2,PRDM9,RAD50,RAD51,RAD51B,RAD51C,RAD51D,RAD52,RAD54B,RAD54L,RBBP8,RMI1,RPA1,SEM1,SLX1A,SLX1B,SLX4,SPATA22,SPIDR,SPO11,TOP3A,TOP3B,WRN,XRCC2,XRCC3,POLD1,POLD2,POLD3,POLD4,RPA2,RPA3,RPA4,SSBP1,HELQ,SWI5,SWSAP1,ZSWIM7,BARD1,ABRAXAS1,…
	Non-homologous end-joining	R. Wood and M. Lowery & REPAIRtoire database	DCLRE1C,FEN1,LIG4,MRE11,NHEJ1,POLL,POLM,PRKDC,RAD50,XRCC4,XRCC5,XRCC6,
	Mismatch repair	R. Wood and M. Lowery & REPAIRtoire database	MLH1,MLH3,MSH2,MSH3,MSH4,MSH5,MSH6,PMS1,PMS2,POLD3,TREX1,PMS2P3,EXO1,LIG1,PCNA,POLD1,POLD2,POLD4,RPA1,RPA2,RPA3,RPA4,SSBP1,
	Fanconi anemia pathway	literature review	ERCC4,FANCB,FANCA,RAD51C,BRCA1,UBE2T,FANCE,WDR48,RAD51,CENPS,FAN1,FANCC,FANCG,FANCI,FAAP100,FANCD2,BRCA2,FAAP20,MAD2L2,CENPX,BRIP1,FAAP24,FANCF,FANCL,SLX4,USP1,RFWD3,FANCM,XRCC2,PALB2,UHRF1,
Metabolism, aging and endocrinology	Mitochondrial function	Rahman et al. , Billingsley et al. and Calvo et al	SLC25A20,NDUFAF3,QARS,MCCC1,NDUFAF2,TUFM,COASY,SDHB,NDUFS5,CPT2,AGL,NDUFS2,SDHC,DARS2,SOAT1,ADCK3,TOMM20,FH,COX20,MFN2,MMACHC,ACADM,PGM1,MPV17,NDUFAF7,LRPPRC,PNPT1,NFU1,DGUOK,BOLA3,SUCLG1,REEP1,COA5,HSPD1,NDUFB3,FASTKD2,BCS1L,MRPL44,SLC19A3,NDUFA10,LPIN1,NDUFS1,BTD,LARS2,PDHB,ACAD9,PCCB,MRPS22,GFM1,OPA1,GBE1,WWTR1,WFS1,COQ2,CISD2,MMAA,ETFDH,SLC25A4,SDHA,NDUFS4,MCCC2,GFM2,SLC22A5,UQCRQ,NDUFA2,HARS…
	Autophagy	Autophagy database, HADb	ABCB6,ABL1,ABL2,ABR,ACAP2,ACAP3,ACBD5,ACTA1,ACTA2,ACTB,ACTC1,ACTG1,ACTG2,ACTR2,ACTR3,ACTR3B,AES,AFG3L2,AGFG1,AKT1,AKT1S1,AKT2,AKT3,ALK,ALPI,ALPL,ALPP,ALPPL2,AMBRA1,ANK1,ANK2,ANK3,ANKK1,ANKRD28,ANKRD44,AP1AR,AP1B1,AP1G1,AP1G2,AP1M1,AP1M2,AP1S1,AP1S2,AP1S3,AP2A1,AP2A2,AP2B1,AP2M1,AP2S1,AP3D1,AP3M1,AP3M2,AP4B1,AP4E1,AP4M1,APAF1,ARAF,ARF6,ARFGEF1,ARFGEF2,ARHGAP10,ARHGAP26,ARHGAP42,ARHGEF17,ARHGEF4,AR…
	Longevity regulating pathway	PATH:ko04211	INS,INSR,IGF1,IGF1R,IRS1,IRS2,IRS4,HRAS,KRAS,NRAS,PIK3CA,PIK3CB,PIK3CD,PIK3R1,PIK3R2,PIK3R3,AKT1,ADCY1,ADCY2,ADCY3,ADCY4,ADCY5,ADCY6,ADCY7,ADCY8,ADCY9,CREB1,ATF2,CREB3,ATF4,CREB5,ATF6B,EHMT1,FOXO1,FOXO3,SOD2,CAT,ATG5,KL,TSC1,TSC2,RHEB,MTOR,RPTOR,AKT1S1,ULK1,ATG13,RB1CC1,ATG101,RPS6KB1,RPS6KB2,EIF4EBP1,EIF4E,ADIPOQ,ADIPOR1,ADIPOR2,APPL1,CAMKK2,PRKAA2,PRKAB,PRKAG,SIRT1,BAX,TP53,NFKB1,RELA,PPARG,PPA…
	Cellular senescence	PATH:ko04218	TGFB1,TGFB2,TGFB3,TGFBR1,TGFBR2,SMAD2,SMAD3,CDKN2B,CDK4,CDK6,CCND1,CCND2,CCND3,RB1,RBL1,RBL2,E2F1,E2F2,E2F3,PIK3CA,PIK3CB,PIK3CD,PIK3R1,PIK3R2,PIK3R3,FOXO1,FOXO3,CDKN1A,CDK2,CCNE1,KIR2DL4,KRAS,NRAS,RRAS,RRAS2,MRAS,HRAS,AKT1,TSC1,TSC2,RHEB,RHEBP1,MTOR,PTEN,SIRT1,CCNA2,MYBL2,LIN9,LIN37,LIN52,LIN54,RBBP4,FOXM1,MYC,CDKN2A,MDM2,TP53,RASSF5,BTRC,FBXW11,PPP1CA,PPP1CB,PPP1CC,HIPK1,HIPK2,HIPK3,HIPK4,RAF1,…
	GenAge (ageing-related human genes)	GenAge database	GHR,GHRH,SHC1,POU1F1,TP53,TERT,ATM,PLAU,ERCC2,ERCC8,WRN,LMNA,IGF1R,KL,E2F1,PTPN11,NFKB2,STAT3,NRG1,GH1,IL7R,IGF1,IGF2,INS,IRS1,PTPN1,IRS2,AKT1,PIK3CB,NGFR,HRAS,MYC,EGFR,ERBB2,INSR,NCOR1,NBN,JUND,IL2,PDGFB,EGF,IL2RG,FOS,PDGFRB,EPOR,SST,PRKCD,PPARA,RET,PLCG2,PEX5,TCF3,PARP1,BRCA1,PIN1,PTEN,CREBBP,HIF1A,UBB,RPA1,BCL2,S100B,VCP,POLG,IGFBP3,HSP90AA1,NR3C1,EGR1,VEGFA,ABL1,BRCA2,TOP2A,TOP2B,NFKB1,TOP1,R…
	Oxidoreductase activity	GO:0016705	AASS,ABCC4,ACAA1,ACAD10,ACAD11,ACAD8,ACAD9,ACADL,ACADM,ACADS,ACADSB,ACADVL,ACOX1,ACOX2,ACOX3,ACOXL,ADH1A,ADH1B,ADH1C,ADH4,ADH5,ADH6,ADH7,ADHFE1,ADI1,ADO,AGMO,AGPS,AIFM1,AIFM2,AIFM3,AKR1A1,AKR1B1,AKR1B10,AKR1B15,AKR1C1,AKR1C2,AKR1C3,AKR1C4,AKR1C8P,AKR1D1,AKR1E2,AKR7A2,AKR7A3,AKR7L,ALDH16A1,ALDH18A1,ALDH1A1,ALDH1A2,ALDH1A3,ALDH1B1,ALDH1L1,ALDH1L2,ALDH2,ALDH3A1,ALDH3A2,ALDH3B1,ALDH3B2,ALDH4A1,ALDH5A…
	Response to oxidative stress	GO:0006979	ABCC2,ABCD1,ABL1,ACOX2,ADA,ADAM9,ADIPOQ,ADNP2,ADPRS,AGAP3,AIF1,AIFM1,AIFM2,AKR1C3,AKT1,ALAD,ALDH3B1,ALOX5,ALS2,ANGPTL7,ANKRD2,ANKZF1,ANXA1,APEX1,APOA4,APOD,APOE,APP,APTX,AQP1,AREG,ARG1,ARL6IP5,ARNT,ARNTL,ATF4,ATG7,ATOX1,ATP13A2,ATP2A2,ATP7A,ATRN,AXL,BAD,BAG5,BAK1,BCL2,BMP7,BNIP3,BRF2,BTK,C19orf12,CA3,CAMKK2,CAPN2,CASP3,CAT,CBX8,CCL19,CCNA2,CCR7,CCS,CD36,CD38,CDK1,CDK2,CFLAR,CHD6,CHRNA4,CHUK,COA8,…
	Oxidative phosphorylation	PATH:ko00190	AL929410.2,ATP12A,ATP4A,ATP4B,ATP5F1A,ATP5F1B,ATP5F1C,ATP5F1D,ATP5F1E,ATP5MC1,ATP5MC1P5,ATP5MC2,ATP5MC3,ATP5ME,ATP5MF,ATP5MG,ATP5PB,ATP5PD,ATP5PF,ATP5PO,ATP6AP1,ATP6V0A1,ATP6V0A2,ATP6V0A4,ATP6V0B,ATP6V0C,ATP6V0D1,ATP6V0D2,ATP6V0E1,ATP6V0E2,ATP6V1A,ATP6V1B1,ATP6V1B2,ATP6V1C1,ATP6V1C2,ATP6V1D,ATP6V1E1,ATP6V1E2,ATP6V1F,ATP6V1G1,ATP6V1G2,ATP6V1G3,ATP6V1H,COX10,COX11,COX15,COX17,COX4I1,COX4I2,COX5A,CO…
	Fatty acid metabolism	PATH:hsa01212	ACAA1,ACAA2,ACADL,ACADM,ACADS,ACADSB,ACADVL,ACAT1,ACAT2,ACOX1,ACOX3,ACSL1,ACSL3,ACSL4,ACSL5,ACSL6,ADH1A,ADH1B,ADH1C,ADH4,ADH5,ADH6,ADH7,ALDH1B1,ALDH2,ALDH3A2,ALDH7A1,ALDH9A1,CPT1A,CPT1B,CPT1C,CPT2,CYP4A11,CYP4A22,ECHS1,ECI1,ECI2,EHHADH,GCDH,HADH,HADHA,HADHB,
	Ovarian steroidogenesis	PATH:ko04913	CGA,LHB,LHCGR,GNAS,ADCY1,ADCY2,ADCY3,ADCY4,ADCY5,ADCY6,ADCY7,ADCY8,ADCY9,PRKACA,PLA2G4A,ACOT1,ACOT2,ACOT4,ALOX5,CYP2J2,PTGS2,INS,INSR,IGF1,IGF1R,LDLR,SCARB1,STAR,CYP11A1,CYP17A1,HSD17B1,HSD17B2,AKR1C3,HSD17B7,HSD3B1,FSHB,FSHR,CYP19A1,CYP1B1,CYP1A1,BMP15,BMP6,
	GnRH signaling pathway	PATH:ko04912	ADCY1,ADCY2,ADCY3,ADCY4,ADCY5,ADCY6,ADCY7,ADCY8,ADCY9,ATF4,CACNA1C,CACNA1D,CACNA1F,CACNA1S,CALM1,CALM2,CALM3,CALML3,CALML5,CALML6,CAMK2A,CAMK2B,CAMK2D,CAMK2G,CDC42,CGA,EGFR,ELK1,FSHB,GNA11,GNAQ,GNAS,GNRH1,GNRH2,GNRHR,GRB2,HBEGF,HRAS,ITPR1,ITPR2,ITPR3,JMJD7-PLA2G4B,JUN,KRAS,LHB,MAP2K1,MAP2K2,MAP2K3,MAP2K4,MAP2K6,MAP2K7,MAP3K1,MAP3K2,MAP3K3,MAP3K4,MAPK1,MAPK10,MAPK11,MAPK12,MAPK13,MAPK14,MAPK3,MAPK…
	Estrogen signaling pathway	PATH:ko04915	ESR1,ESR2,HSP90AA1,HSP90AB1,FKBP4,FKBP5,HSPA1A,HSPA1B,NCOA1,NCOA2,NCOA3,BCL2,EBAG9,KRT1,CTSD,TFF1,PGR,TGFA,RARA,FOS,JUN,SP1,GPER1,GNAS,SRC,MMP2,MMP9,HBEGF,ADCY1,ADCY2,ADCY3,ADCY4,ADCY5,ADCY6,ADCY7,ADCY8,ADCY9,PRKACA,CREB1,ATF2,ATF4,CREB3,CREB5,ATF6B,EGFR,SHC1,SHC2,SHC3,SHC4,GRB2,SOS1,HRAS,KRAS,NRAS,RAF1,MAP2K1,MAP2K2,MAPK1,MAPK3,PIK3CA,PIK3CB,PIK3CD,PIK3R1,PIK3R2,PIK3R3,AKT1,GABBR1,GABBR2,GABBR3,…
Signal transduction	PI3K-Akt signaling pathway	PATH: ko04151	EGF,TGFA,EREG,AREG,FGF1,FGF2,FGF,FGF19,FGF21,FGF23,NGFA,NGFB,BDNF,NTF3,NTF4,INS,IGF1,IGF2,PDGFA,PDGFB,PDGFC,PDGFD,CSF1,KITLG,FLT3LG,VEGFA,VEGFB,PGF,VEGFC,VEGFD,HGF,ANGPT1,ANGPT2,ANGPT4,EFNA,EGFR,ERBB2,ERBB3,ERBB4,FGFR1,FGFR2,FGFR3,FGFR4,NGFR,NTRK1,NTRK2,INSR,IGF1R,PDGFRA,PDGFRB,CSF1R,KIT,FLT3,FLT1,FLT4,KDR,MET,TEK,EPHA2,GRB2,SOS,HRAS,KRAS,NRAS,RAF1,MAP2K1,MAP2K2,ERK,ERK,IRS1,TLR2,TLR4,RAC1,IGH,SY…
	mTOR signaling pathway	PATH:ko04150	AKT1,AKT2,AKT3,BRAF,CAB39,CAB39L,DDIT4,EIF4B,EIF4E,EIF4E1B,EIF4E2,EIF4EBP1,HIF1A,IGF1,INS,MAPK1,MAPK3,MLST8,MTOR,PDPK1,PGF,PIK3CA,PIK3CB,PIK3CD,PIK3CG,PIK3R1,PIK3R2,PIK3R3,PIK3R5,PRKAA1,PRKAA2,RHEB,RICTOR,RPS6,RPS6KA1,RPS6KA2,RPS6KA3,RPS6KA6,RPS6KB1,RPS6KB2,RPTOR,STK11,STRADA,TSC1,TSC2,ULK1,ULK2,ULK3,VEGFA,VEGFB,VEGFC,VEGFD,
	FoxO signaling pathway	PATH:ko04068	TGFB1,TGFB2,TGFB3,TGFBR1,TGFBR2,SMAD4,SMAD3,STK11,PRKAA,PRKAB,PRKAG,NLK,SKP2,MDM2,SETD7,EP300,SIRT1,USP7,SLC2A4,JNK,STK4,IGF1,IGF1R,INS,INSR,IRS1,IRS2,IRS3,IRS4,PIK3CA,PIK3CB,PIK3CD,PIK3R1,PIK3R2,PIK3R3,PDPK1,IKBKA,IKBKB,PTEN,AKT,SGK1,SGK2,SGK3,FOXO1,FOXO3,FOXO4,FOXO6,GRM1,HOMER,AGAP2,CSNK1E,IL6,IL10,STAT3,EGF,EGFR,GRB2,SOS,HRAS,KRAS,NRAS,BRAF,RAF1,ARAF,MAP2K1,MAP2K2,MAPK1,MAPK3,P38,CDK2,PRMT1,FO…
	Hippo signaling pathway	PATH:ko04390	CRB,PARD3,PARD6,PRKCZ,PRKCI,INADL,MPP5,AMOT,YAP1,WWTR1,CDH1,AJUBA,NF2,WWC1,FRMD1,FRMD6,SAV1,STK3,RASSF6,RASSF1,PPP2C,PPP2R1,PPP2R2,LATS1,LATS2,MOB1,PPP1C,TP53BP2,LLGL,SCRIB,DLG1,DLG2,DLG3,DLG4,DLG5,CSNK1D,CSNK1E,FBXW1,FBXW11,TP73,BBC3,TEAD,CTGF,GLI2,AREG,BIRC5,AFP,ITGB2,FGF1,TGFB1,TGFB2,TGFB3,TGFBR1,TGFBR2,SMAD7,SMAD2,SMAD3,SMAD4,SERPINE1,BMP2,BMP4,BMP5,BMP6,BMP7,BMP8,GDF5,GDF6,GDF7,AMH,BMPR1A,BM…
	TGF-beta signaling pathway	PATH:ko04350	AC023512.1,ACVR1,ACVR1C,ACVR2A,ACVR2B,ACVRL1,AMH,AMHR2,BMP2,BMP4,BMP5,BMP6,BMP7,BMP8A,BMP8B,BMPR1A,BMPR1B,BMPR2,CDKN2B,CHRD,COMP,CREBBP,CUL1,DCN,E2F4,E2F5,EP300,FST,GDF5,GDF6,GDF7,ID1,ID2,ID3,ID4,IFNG,INHBA,INHBB,INHBC,INHBE,LEFTY1,LEFTY2,LTBP1,MAPK1,MAPK3,MYC,NODAL,NOG,PITX2,PPP2CA,PPP2CB,PPP2R1A,PPP2R1B,RBL1,RBL2,RBX1,RHOA,ROCK1,ROCK2,RPS6KB1,RPS6KB2,SKP1,SMAD1,SMAD2,SMAD3,SMAD4,SMAD5,SMAD6,SMA…
	Hedgehog signaling pathway	PATH:ko04340	BMP2,BMP4,BMP5,BMP6,BMP7,BMP8A,BMP8B,BTRC,CSNK1A1,CSNK1A1L,CSNK1D,CSNK1E,CSNK1G1,CSNK1G2,CSNK1G3,DHH,FBXW11,GAS1,GLI1,GLI2,GLI3,GSK3B,HHIP,IHH,LRP2,PRKACA,PRKACB,PRKACG,PRKX,PTCH1,PTCH2,RAB23,SHH,SMO,STK36,SUFU,WNT1,WNT10A,WNT10B,WNT11,WNT16,WNT2,WNT2B,WNT3,WNT3A,WNT4,WNT5A,WNT5B,WNT6,WNT7A,WNT7B,WNT8A,WNT8B,WNT9A,WNT9B,ZIC2,
	Notch signaling pathway	PATH:ko04330	ADAM17,APH1A,CIR1,CREBBP,CTBP1,CTBP2,DLL1,DLL3,DLL4,DTX1,DTX2,DTX3,DTX3L,DTX4,DVL1,DVL2,DVL3,EP300,HDAC1,HDAC2,HES1,HES5,JAG1,JAG2,KAT2A,KAT2B,LFNG,MAML1,MAML2,MAML3,MFNG,NCOR2,NCSTN,NOTCH1,NOTCH2,NOTCH3,NOTCH4,NUMB,NUMBL,PSEN1,PSEN2,PSENEN,PTCRA,RBPJ,RBPJL,RFNG,SNW1,
	Wnt signaling pathway	PATH:ko04310	AC023512.1,APC,APC2,AXIN1,AXIN2,BTRC,CACYBP,CAMK2A,CAMK2B,CAMK2D,CAMK2G,CCND1,CCND2,CCND3,CER1,CHD8,CHP1,CHP2,CREBBP,CSNK1A1,CSNK1A1L,CSNK1E,CSNK2A1,CSNK2A2,CSNK2B,CTBP1,CTBP2,CTNNB1,CTNNBIP1,CUL1,CXXC4,DAAM1,DAAM2,DKK1,DKK2,DKK4,DVL1,DVL2,DVL3,EP300,FBXW11,FOSL1,FRAT1,FRAT2,FZD1,FZD10,FZD2,FZD3,FZD4,FZD5,FZD6,FZD7,FZD8,FZD9,GSK3B,JUN,LEF1,LRP5,LRP6,MAP3K7,MAPK10,MAPK8,MAPK9,MMP7,MYC,NFAT5,NFATC1…
	Ras signaling pathway	PATH:ko04014	PIK3CA,PIK3CB,PIK3CD,PLD1,PLD2,PLCG1,BAD,NFKB1,NGFR,PIK3R1,PIK3R2,PIK3R3,PRKCA,ETS1,HRAS,NTRK1,HTR7,GNG12,RASGRF1,RASGRP1,RASA1,RAP1A,BDNF,NTF3,EGF,PDGFA,NTRK2,EGFR,FGFR1,PDGFRA,GRB2,RAF1,MAP2K1,MAP2K2,MAPK1,MAPK3,ELK1,RAC1,CDC42,PAK1,PAK2,STK4,MST1,CHUK,RHOA,INS,INSR,GNB1,GNB2,GNB4,GNB5,GNG3,GNG4,GNG5,GNG7,GNG8,GNG10,GNG11,GNG13,GNGT1,GNGT2,BCL2L1,RELA,IGF1R,PDGFRB,CSF1R,KIT,FLT3,FGFR2,FGFR3,FGF…
	ErbB signaling pathway	PATH:ko04012	ABL1,ABL2,AKT1,AKT2,AKT3,ARAF,AREG,BAD,BRAF,BTC,CAMK2A,CAMK2B,CAMK2D,CAMK2G,CBL,CBLB,CBLC,CDKN1A,CDKN1B,CRK,CRKL,EGF,EGFR,EIF4EBP1,ELK1,ERBB2,ERBB3,ERBB4,EREG,GAB1,GRB2,GSK3B,HBEGF,HRAS,JUN,KRAS,MAP2K1,MAP2K2,MAP2K4,MAP2K7,MAPK1,MAPK10,MAPK3,MAPK8,MAPK9,MTOR,MYC,NCK1,NCK2,NRAS,NRG1,NRG2,NRG3,NRG4,PAK1,PAK2,PAK3,PAK4,PAK5,PAK6,PIK3CA,PIK3CB,PIK3CD,PIK3CG,PIK3R1,PIK3R2,PIK3R3,PIK3R5,PLCG1,PLCG2,PRK…
	JAK-STAT signaling pathway	PATH:ko04630	AKT1,AKT2,AKT3,BCL2L1,CBL,CBLB,CBLC,CCND1,CCND2,CCND3,CISH,CLCF1,CNTF,CNTFR,CREBBP,CRLF2,CSF2,CSF2RA,CSF2RB,CSF3,CSF3R,CSH1,CTF1,EP300,EPO,EPOR,GH1,GH2,GHR,GRB2,IFNA1,IFNA10,IFNA13,IFNA14,IFNA16,IFNA17,IFNA2,IFNA21,IFNA4,IFNA5,IFNA6,IFNA7,IFNA8,IFNAR1,IFNAR2,IFNB1,IFNE,IFNG,IFNGR1,IFNGR2,IFNK,IFNL1,IFNL2,IFNL3,IFNLR1,IFNW1,IL10,IL10RA,IL10RB,IL11,IL11RA,IL12A,IL12B,IL12RB1,IL12RB2,IL13,IL13RA1,IL…
	p53 signaling pathway	PATH:ko04115	ADGRB1,APAF1,ATM,ATR,BAX,BBC3,BID,CASP3,CASP8,CASP9,CCNB1,CCNB2,CCNB3,CCND1,CCND2,CCND3,CCNE1,CCNE2,CCNG1,CCNG2,CD82,CDK1,CDK2,CDK4,CDK6,CDKN1A,CDKN2A,CHEK1,CHEK2,COP1,CYCS,DDB2,EI24,FAS,GADD45A,GADD45B,GADD45G,GTSE1,IGF1,IGFBP3,MDM2,MDM4,PERP,PIDD1,PMAIP1,PPM1D,PTEN,RCHY1,RPRM,RRM2,RRM2B,SERPINB5,SERPINE1,SESN1,SESN2,SESN3,SFN,SHISA5,SIAH1,STEAP3,THBS1,TNFRSF10B,TP53,TP53AIP1,TP53I3,TP73,TSC2,ZM…

[truncated: 2 more sheets: Supplementary Table 11, Supplementary Table 12]
