# Supplementary material for: Landscape of pathogenic mutations in premature ovarian insufficiency
Source: Nat Med. 2023 Feb 2;29(2):483–92. doi: 10.1038/s41591-022-02194-3 (PMC9941050; doi:10.1038/s41591-022-02194-3)
Supplement: Source Data Extended Data Fig. 2 — Statistical source data. [file 41591_2022_2194_MOESM4_ESM.xlsx]

## Sheet: Sheet1
Gene	Variants	First	Second	Third	First.after	Second.after	Third.after	Mean.after	S.E.after	P value (compared with WT)
BLM	Mock	1	1	1	0.437436	0.437436	0.437436	0.437436	3.92523e-17	-
BLM	WT	2.51724	2.09091	2.25	1.10113	0.914638	0.98423	1	0.0544102	-
BLM	p.Leu60Ile	1.31034	1.22727	1.47222	0.573192	0.536853	0.644003	0.584682	0.0314605	0.00271842
BLM	p.Asp340Gly	1.82759	1.29545	1.72222	0.799451	0.566678	0.753362	0.706497	0.0711643	0.0306047
BLM	p.Pro650Leu	1.37931	1.09091	1.5	0.60336	0.477203	0.656154	0.578905	0.053086	0.00519229
BLM	p.Ile770Met	1.34483	0.886364	1.36111	0.588276	0.387727	0.595399	0.5238	0.0680677	0.00545347
BLM	p.Tyr784Asn	2	1.86364	2.22222	0.874871	0.815221	0.972079	0.887391	0.0457117	0.188228
BLM	p.Arg898Lys	1.24138	0.886364	1.30556	0.543024	0.387727	0.571097	0.500616	0.0570231	0.0031769
BLM	p.Ala915Val	1.62069	1.13636	1.55556	0.708948	0.497086	0.680456	0.62883	0.0663833	0.0124047
BLM	p.Thr994ProfsTer5	1.2069	0.75	1.11111	0.52794	0.328077	0.48604	0.447352	0.0608518	0.00248361
BLM	p.Gln1127Leu	1.44828	0.863636	1.47222	0.633528	0.377785	0.644003	0.551772	0.0870458	0.0120011
BLM	p.Ser1413Pro	2	1.72727	2.16667	0.874871	0.755571	0.947777	0.859407	0.0560215	0.146191
HFM1	Mock	1	1	1	0.576947	0.576947	0.576947	0.576947	0	-
HFM1	WT	1.45455	1.7907	1.95455	0.839195	1.03314	1.12767	1	0.0849073	-
HFM1	p.Asn73Asp	1.34091	0.953488	1.18182	0.773633	0.550112	0.681846	0.66853	0.0648675	0.0361446
HFM1	p.Gln377Arg	0.886364	1.04651	1.18182	0.511384	0.603781	0.681846	0.599004	0.0492659	0.0150376
HFM1	p.Thr385Ala	1.02273	0.976744	1	0.590059	0.563529	0.576947	0.576845	0.00765866	0.0076865
HFM1	p.His414Pro	1.09091	1.18605	1.40909	0.629396	0.684285	0.81297	0.708884	0.0544018	0.044702
HFM1	p.Arg571Gly	1	1.27907	1.04545	0.576947	0.737955	0.603171	0.639358	0.0498765	0.0215357
HFM1	p.Asp577Gly	1.04545	1.16279	1.13636	0.603171	0.670868	0.655621	0.64322	0.0205024	0.0150416
HFM1	p.Val598Leu	0.977273	1.09302	0.954545	0.563834	0.630616	0.550722	0.581724	0.0247373	0.0091066
HFM1	p.Asp676GlufsTer9	0.909091	1.11628	1.13636	0.524497	0.644033	0.655621	0.60805	0.0419105	0.0143836
HFM1	p.Phe775Leu	0.954545	1.11628	1.09091	0.550722	0.644033	0.629396	0.60805	0.0289741	0.011979
HFM1	p.Glu779Ala	0.886364	1.04651	1.04545	0.511384	0.603781	0.603171	0.572779	0.0306978	0.00909166
HFM1	p.Val982Met	0.977273	1.37209	1.31818	0.563834	0.791624	0.76052	0.705326	0.0713136	0.0565354
HFM1	p.Gln1016Arg	0.886364	1.18605	1	0.511384	0.684285	0.576947	0.590872	0.0503955	0.0143343
HFM1	p.Cys1143Tyr	1.45455	1.69767	1.13636	0.839195	0.979467	0.655621	0.824761	0.0937645	0.238193
HFM1	p.Lys1159Asn	1.27273	1.11628	1.09091	0.734296	0.644033	0.629396	0.669242	0.0328002	0.0220853
HFM1	p.Arg1194Cys	1.11364	1.30233	1	0.642509	0.751372	0.576947	0.656942	0.0508669	0.0256772
HFM1	p.Pro1233Leu	0.977273	1.13953	1	0.563834	0.657451	0.576947	0.59941	0.0292659	0.0111565
HFM1	p.Val1262Met	1.09091	1.02326	1.09091	0.629396	0.590364	0.629396	0.616385	0.0130108	0.0111096
HFM1	p.Gln1312Ter	1.04545	1.2093	0.954545	0.603171	0.697703	0.550722	0.617199	0.0430056	0.0158384
MSH4	Mock	1	1	1	0.658621	0.658621	0.658621	0.658621	0	-
MSH4	WT	1.36364	1.4186	1.77273	0.89812	0.934324	1.16756	1	0.0844275	-
MSH4	p.Tyr244Ser	1.02273	0.744186	1.09091	0.67359	0.490137	0.718496	0.627408	0.0698489	0.0272694
MSH4	p.Ile365Asn	1.06818	1.09302	1.18182	0.703528	0.719889	0.778371	0.733929	0.0227173	0.0382809
MSH4	p.Tyr449Asp	1.02273	0.976744	1.04545	0.67359	0.643305	0.688559	0.668485	0.0133108	0.0178607
MSH4	p.Asp727His	1.02273	0.953488	1.22727	0.67359	0.627988	0.808308	0.703295	0.0541315	0.0416186
MSH4	p.Glu849Val	0.931818	0.860465	1.13636	0.613715	0.566721	0.748434	0.642957	0.0544554	0.0237159
NR5A1	Mock	1	1	1	0.123249	0.123249	0.123249	0.123249	0	-
NR5A1	WT	8.19763	8.97015	7.17311	1.01035	1.10557	0.884082	1	0.0641459	-
NR5A1	p.Asn44del	0.875596	1.22128	1.03299	0.107917	0.150521	0.127315	0.128584	0.0123153	0.000182504
NR5A1	p.Met98Leu	6.80998	5.11775	5.28172	0.839326	0.630759	0.650968	0.707018	0.0664107	0.0337555
NR5A1	p.Gly178Arg	6.17466	7.12084	8.33308	0.761023	0.87764	1.02705	0.88857	0.0769888	0.328478
NR5A1	p.Arg243Gly	7.62387	8.33107	7.27868	0.939637	1.0268	0.897092	0.95451	0.0381747	0.575167
NR5A1	p.Ile274Thr	4.47094	5.3553	4.1606	0.55104	0.660038	0.512791	0.574623	0.0441116	0.00545549
MCM8	Mock	1	1	1	0.348714	0.348714	0.348714	0.348714	0	-
MCM8	WT	3.6	2.63636	2.66667	1.25537	0.919338	0.929905	1.03487	0.110292	-
MCM8	p.Gly7Asp	3.3	2.81818	2.22222	1.15076	0.98274	0.774921	0.969473	0.108697	0.694499
MCM8	p.Ala462Glu	1.3	1.27273	1.11111	0.453329	0.443818	0.38746	0.428202	0.0205552	0.00566406
MCM8	p.Arg513Cys	1.6	1.63636	1.11111	0.557943	0.570623	0.38746	0.505342	0.0590545	0.0133422
MCM8	p.Cys518Tyr	1.3	1.36364	1	0.453329	0.47552	0.348714	0.425854	0.0390983	0.00649605
MCM8	p.Met619Ile	1.6	1.36364	1.22222	0.557943	0.47552	0.426206	0.486556	0.0384274	0.00934519
MCM8	p.Gly790Arg	2.8	2.63636	2.11111	0.9764	0.919338	0.736175	0.877304	0.0724619	0.298446
MCM9	Mock	1	1	1	0.42362	0.42362	0.42362	0.42362	0	-
MCM9	WT	2.9	2.18182	2	1.2285	0.924262	0.84724	1	0.116392	-
MCM9	p.Asn2Lys	2.3	2.18182	1.55556	0.974326	0.924262	0.658964	0.852517	0.0978497	0.387016
MCM9	p.Gln11Arg	2.3	2.09091	1.66667	0.974326	0.885751	0.706033	0.85537	0.078925	0.361858
MCM9	p.Leu27del	1.5	1.09091	1.22222	0.63543	0.462131	0.517758	0.53844	0.0510847	0.0221364
MCM9	p.Thr133Arg	1.7	1.27273	1	0.720154	0.539153	0.42362	0.560976	0.0862946	0.0387809
MCM9	p.Arg168Trp	1.5	0.909091	1.11111	0.63543	0.385109	0.470689	0.497076	0.073456	0.0216932
MCM9	p.Tyr199Asp	1.6	1.45455	1.11111	0.677792	0.616175	0.470689	0.588219	0.0613978	0.0352128
MCM9	p.Asn272Lys	1.3	1.27273	1	0.550706	0.539153	0.42362	0.504493	0.0405738	0.0158649
MCM9	p.Asp298Val	1.5	1.18182	1.33333	0.63543	0.500642	0.564827	0.566966	0.0389247	0.0242659
MCM9	p.Ala301Val	2.7	2	1.88889	1.14377	0.84724	0.800171	0.930395	0.107551	0.68319
MCM9	p.Ile436Val	1.4	1.27273	1.22222	0.593068	0.539153	0.517758	0.549993	0.0224056	0.0191599
MCM9	p.Asp464Asn	1.4	1	1	0.593068	0.42362	0.42362	0.480103	0.0564827	0.0158832
MCM9	p.Gly476Ser	2.5	2.27273	1.77778	1.05905	0.962773	0.753102	0.924975	0.0903189	0.637386
MCM9	p.Thr1054Pro	1.3	1.18182	1.22222	0.550706	0.500642	0.517758	0.523035	0.0146912	0.0152776
MCM9	p.Leu1106Pro	1.8	1.18182	1.44444	0.762516	0.500642	0.611896	0.625018	0.0758808	0.0541602
RECQL4	Mock	1	1	1	0.51437	0.51437	0.51437	0.51437	0	-
RECQL4	WT	2.13793	1.75	1.94444	1.09969	0.900148	1.00016	1	0.0576023	-
RECQL4	p.Ser555Trp	1.75862	1.43182	1.63889	0.904582	0.736485	0.842996	0.828021	0.0490998	0.0855211
RECQL4	p.Leu640Val	1.37931	1.13636	1.61111	0.709476	0.584512	0.828708	0.707565	0.0704998	0.0325218
RECQL4	p.Ala644Thr	1.06897	1.02273	1.08333	0.549844	0.52606	0.557234	0.54438	0.00940476	0.00145302
RECQL4	p.Ala653Thr	1.93103	1.36364	1.80556	0.993267	0.701414	0.928724	0.874468	0.0885104	0.300302
RECQL4	p.Arg709Trp	1.27586	0.977273	1.33333	0.656265	0.50268	0.685827	0.614924	0.0567672	0.00889569
RECQL4	p.Arg710Cys	1.2069	1.13636	1.47222	0.620792	0.584512	0.757267	0.65419	0.0525919	0.0113912
RECQL4	p.Arg715Trp	1.06897	1.15909	1.30556	0.549844	0.596202	0.671539	0.605862	0.0354607	0.00432143
RECQL4	p.His745Tyr	0.965517	1.18182	1.19444	0.496633	0.607892	0.614387	0.572971	0.0382147	0.00348806
RECQL4	p.Gly763Asp	1.44828	1.11364	1.58333	0.74495	0.572821	0.814419	0.71073	0.0718114	0.0347736
RECQL4	p.Val802Leu	1.2069	1.20455	1.5	0.620792	0.619582	0.771555	0.670643	0.0504573	0.0126355
RECQL4	p.Arg804Trp	1.44828	1.06818	2	0.74495	0.549441	1.02874	0.774377	0.139142	0.208438
RECQL4	p.Arg829His	1.24138	1	1.11111	0.638528	0.51437	0.571522	0.574807	0.035879	0.00331096
RECQL4	p.Ala834Thr	1.2069	0.863636	1.11111	0.620792	0.444229	0.571522	0.545514	0.052602	0.00432288
RECQL4	p.Ala852_Cys853dup	1.17241	1.15909	1.25	0.603055	0.596202	0.642963	0.614073	0.0145797	0.00289822
RECQL4	p.Cys855Trp	1.2069	1.15909	1.22222	0.620792	0.596202	0.628675	0.615223	0.00977891	0.00275283
RECQL4	p.Trp1012Arg	1.10345	1.18182	1.30556	0.567581	0.607892	0.671539	0.615671	0.0302611	0.00411193
RECQL4	p.Arg1021_Val1026dup	1.13793	1.04545	1.19444	0.585318	0.537751	0.614387	0.579152	0.0223367	0.00242732
RECQL4	p.Arg1022Cys	1.7931	1.56818	1.69444	0.922319	0.806626	0.871572	0.866839	0.0334814	0.116298
RECQL4	p.Ala1034Asp	1.10345	1.04545	1.27778	0.567581	0.537751	0.657251	0.587527	0.0359095	0.00370594
RECQL4	p.Pro1170Leu	1.2069	1.22727	1.38889	0.620792	0.631272	0.714403	0.655489	0.029612	0.006009
RECQL4	p.Tyr1172Cys	1.06897	1.11364	1.27778	0.549844	0.572821	0.657251	0.593305	0.0326535	0.00356268
